# Supplementary material for: Survival pattern of metastatic renal cell carcinoma patients according to WHO/ISUP grade: a long-term multi-institutional study
Source: Sci Rep. 2024 Feb 27;14:4740. doi: 10.1038/s41598-024-54052-6 (PMC10899595; doi:10.1038/s41598-024-54052-6)
Supplement: Supplementary file 1 — Supplementary Information 1. [file 41598_2024_54052_MOESM1_ESM.xlsx]

## Sheet: Sheet1
Subject number	Age	Follow up month	Weight (Kg)	Height (cm)	BMI	Smoking	MSKCC risk group	Heng risk group	ECOG_PS	KPS	DM	HTN	CKD	CVA	Tumor(T)	Lymph node(N)	Metastasis(M)	OP technique 1	OP technique 2	nephrectomy type	Pathologic Tumor(T)(Yes)	Fuhrmann nuclear grade	Fuhrmann nuclear grade_grade(Low-High)	Histology	Sarcomatoid component(Yes)	Resection margin positive	First-line treatment	Cytokines	Targeted therapy(TKIs)	Targeted therapy(mTOR inhibitors)	1st PFS	Second-line treatment	Cytokines	Targeted therapy(TKIs)	Targeted therapy(mTOR inhibitors)	2nd PFS	Third line treatment	Cytokines	Targeted therapy(TKIs)	Targeted therapy(mTOR inhibitors)	3rd PFS	RT	Overall PFS	PFS status	OS after diag	OS after diag status	OS after meta	OS after meta status
998	53	27.2667	83.4	171.6	28.32	1	2	2	0	100	0	1		0	2	2	2	1	2	1	3	4	2	1		0	2		1		12	2		2		1	3			1	5	1	18	1	27	1	28	1
994	57	30.4667	57	169.3	19.89	3	3	3	1	90	0	0		0	5	1	2	1		1	5	3	2	1		0	2		2		4	1	4			14						0	18	1	34	1	34	1
992	37	7.8	75.7	171.5	25.74	2	3	3	0	100	0	0		0	5	2	2	1	1	1	5	2	1	1	1	0	2		1		2	3			1	1						0	3	1	8	1	8	1
991	43	10.6667	67.1	173.7	22.24	2	3	3	1	90	0	0	1	0	8	2	2	1		1	6	3	2	1		0	2		2		2	3			1	1						0	3	1	10	1	10	1
990	64	5.33333	78.5	168.1	27.78	1	3	3	1	90	0	0		0	5	2	2	1		1	5	4	2	1	1	0	2		1		2											1	2	1	6	1	6	1
989	71	18	75	168.7	26.35	3	3	3	1	90	0	1		0	6	1	2	1		1	5	2	1	1		0	2		2		10	1	1			0						0	10	1	28	1	28	1
987	48	112.733	73.9	170.5	25.42	1	2	2	1	90	0	0		0	5	1	2	1	1	1	3	2	1	1		0	2		2		8											0	8	1		0		0
985	45	40.7333	55.3	166.8	19.88	4	3	3	1	90	0	0		0	9	3	2	1		1	5	2	1	1	0	0	2		1		6	3			1	9						0	15	1	43	1	42	1
984	65	3.66667	59.5	152.7	25.52	1	2	3	1	90	0	0		0	8	1	2	1		1	8	3	2	1	1	0	2		1		0											0		0	3	1	3	1
979	53	25	63.1	159.6	24.77	2	2	2	1	90	0	0		0	9	2	2	1		1	5	3	2	1		0	2		1		15	3			2	1						0	16	1	25	1	25	1
976	51	14.6667	63.7	174.4	20.94	3	2	2	0	100	1	1		0	5	1	2	1	2	1	5	4	2	1	1	0	2		1		7											1	7	1	17	1	17	1
975	50	4.2				4	2	2	6		0	0		0	2	2	2	1		1	5	4	2	1		0	2		2		2											0	2	1	7	1	6	1
971	58	9.8	65.3	155	27.18	1	3	3	1	90	0	1		0	1	1	2	1	2	1	5	4	2	1	1	0	2		1		3											1	3	1	10	1	11	1
97	58	11.7	48.2	157.5	19.43	2	2	3	1	90	0	0		0	5	2	1	1		1	5	3	2	1		0	2		1		2	2		2		2	3			1	4	0	8	1	12	1	13	1
967	64	73.7667	61	168	21.61	3	2	2	1	90	0	1		0	1	1	2	1	2	1	1	3	2	1		0	2		1		51	3			1	6						1	57	1	77	1	77	1
966	58	106.833	60	164.3	22.23	1	2	2	0	100	1	1		0	2	2	1	1	1	1	2	2	1	1		0	2		1		6											0	6	1		0		0
961	66	3.06667	71.4	166.2	25.85	1	3	3	1	90	0	1		0	5	2	2	1		1	5	4	2	1		0	2		1		1											0	1	1	4	1	5	1
959	50	108.067				1	2	2	0	100	0	0		0	3	2	2	1	2	1	3	2	1	1		0	2		1		10											0	10	1		0		0
955	42	168.767	75	167	26.89	3	2	3	1	90	1	0		0	4	2	1	1		1	5	2	1	1		0	1	1			2	2		1		46	3			1	4	0	52	1	169	1	170	1
954	76	76.7333	59.6	171	20.38	1	3	3	1	90	0	0		0	6	1	2	1	3	1	5	3	2	1		0	1	4			3	2		2		40						0	43	1	80	1	80	1
945	62	55.0333	68.4	168.7	24.03	2	2	3	0	100	0	0		0	5	1	2	1		1	3	3	2	1		0	2		2		30											0	30	1	70	1	70	1
944	47	5.53333	66.3	152.4	28.55	1	3	3	1	90	1	0		0	1	1	2	1	1	1	1	2	1	1		0	2		1		1	2		2		0						0	1	1	7	1	8	1
943	77	24.3	50.5	144.5	24.19	1	3	3	1	90	1	1		0	6	1	2	1		1	6	3	2	1		0	1	1			2	2		2		6						0	8	1	29	1	30	1
942	58	93.2	52.9	150	23.51	1	3	3	0	100	1	0		0	5	1	2	1		1	5	4	2	1	1	0	2		2		10											0	10	1	98	1	98	1
938	52	7.06667	58.9	170.2	20.33	2	3	3	1	90	0	0		0	3	2	2	1		1	5	3	2	1		0	2		1		4											0	4	1	9	1	9	1
936	59	19.3	46.7	152	20.21	2	2	3	0	100	0	1		0	8	1	2	1		1	8	4	2	1		0	2		1		16											0	16	1	19	1	19	1
933	43	7.56667	63.2	175.1	20.61	2	3	3	1	90	0	0		0	3	2	2	1		1	8	2	1	1	1	0	2		2		5	2		1		0						1	5	1	8	1	8	1
922	76	35.4667	52.4	164.8	19.29	1	3	3	1	90	0	0		0	2	1	2	1		1	8	3	2	1		0	1	4			27	2		2		12						0	39	1	35	1	36	1
921	65	29.4667	69.1	154.7	28.87	1	3	3	1	90	0	1		0	6	1	2	1		1	6	3	2	1		0	1	4			3	2		1		1	3			2	2	0	6	1	36	1	37	1
918	46	20.7333				4	2	2	6		0	0		0	9	1	2	1	1	1	2	2	1	1			2		1		9											0	9	1	36	1	35	1
917	65	22.8	61.4	162.2	23.34	2	2	2	0	100	0	0		0	2	2	2	1	1	1	2	3	2	1		0	2		1		4	2		2		0	1	4			4	0	8	1	31	1	33	1
916	66	29.0333	54.1	149.7	24.14	1	3	3	0	100	1	0		0	2	1	2	1	1	1	2	2	1	1		0	2		1		11											0	11	1	62	1	62	1
913	67	2.1	52.7	159.4	20.74	1	2	3	1	90	0	0		0	9	1	2	1		1	5	4	2	1		0	2		1		0											0		0	3	1	4	1
912	59	56.2667	63.6	162.3	24.14	2	2	2	1	90	0	1		0	9	1	2	1		1	5	3	2	1		0	1	4			2	2		1		10						0	12	1	66	1	65	1
909	47	7.96667	66	170	22.84	3	2	3	1	90	0	0		0	1	1	2	1		1	1	3	2	1		0	1	4			2	2		1		0						1	2	1	8	1	9	1
904	58	43.3333	48.1	166.1	17.43	3	2	2	0	100	0	0		0	3	1	2	1		1	3	2	1	2		0	1	1			8	2		1		2						0	10	1	43	1	46	1
902	74	30.6	63	148	28.76	1	3	3	1	90	0	1		0	1	1	2	1	1	1	5	3	2	1		0	1	4			1	2		1		6	2		2		8	1	15	1	31	1	31	1
900	26	11.3667	42.9	166.9	15.40	3	2	3	1	90	0	0		0	9	1	2	1		1	3	4	2	5		0	2		1		1											1	1	1	14	1	14	1
897	21	43.7	50.4	158.6	20.04	1	2	2	1	90	0	0		0	5	2	2	1		1	5	3	2	7		0	1	4			38	2		1		0						1	38	1	43	1	44	1
887	53	15.6333	63.2	154.5	26.48	1	3	3	1	90	0	1		0	4	2	2	1		1	4	3	2	1		0	1	4			4	2		1		1						1	5	1	21	1	21	1
884	58	69.6	76	159.2	29.99	3	2	2	1	90	1	1	1	0	6	1	2	1		1	6	2	1	1		0	1	1			2	2		1		1	3			1	23	0	26	1	73	1	73	1
883	58	28.6	58	171	19.84	1	2	2	1	90	0	1		0	3	1	2	1		1	2	3	2	1		0	1	4			0	2		1		10						0	10	1	28	1	31	1
882	51	145.267	79.6	165.3	29.13	2	2	2	1	90	0	1		0	5	1	2	1		1	5	3	2	1		0	1	4			1	2		1		7	3			1	45	1	53	1	146	1	146	1
88	58	20.7333	59.9			2	2	2	1	90	0	0		0	5	1	2	1		1	8	4	2	1		0	2		3		7	2		1		4	3			1	2	1	13	1	20	1	21	1
879	42	48.7667	63	167	22.59	1	3	3	1	90	0	0		0	3	1	2	1		1	2	3	2	1		0	1	1			19	2		1		1						1	20	1	49	1	49	1
878	51	30.6	50.2	158.5	19.98	1	3	3	0	100	0	1		0	5	1	2	1	3	1	3	3	2	1	1		1	4			1	2		1		5						0	6	1	31	1	31	1
874	45	12.4	59.9	169.8	20.78	1	3	3	1	90	0	0		0	6	1	2	1		1	5	3	2	9		0	1	4			0	2		1		4	2		2		1	0	5	1	13	1	12	1
871	59	6.33333	49.4	164.1	18.34	1	3	3	1	90	0	0		0	5	2	2	1	3	1	5	4	2	1		0	2		6		2	2		1		1						1	3	1	6	1	7	1
870	38	17.9333	119.3	179.6	36.99	3	2	2	0	100	1	1		0	4	1	2	1	3	1	3	4	2	1		0	2		1		16											0	16	1		0		0
869	61	20.0333	62.4	168.9	21.87	1	2	2	0	100	1	0		0	6	1	2	1	3	1	5	3	2	1		0	2		6		17											0	17	1		0		0
868	67	14.1667	61.3	180.7	18.77	2	3	2	1	90	1	1		0	8	2	1	1	1	1	5	3	2	1		0	2		1		7	3			2	2						1	9	1	14	1	14	1
862	57	48.1333	64.3	163.2	24.14	2	2	2	1	90	0	0		0	1	2	1	1	3	1	1	3	2	2		0	2		3		2											0	2	1		0		0
860	53	20.9667	56.8	167.3	20.29	2	2	2	0	100	0	0		0	2	1	2	2	3	1	5	4	2	2		0	2		3		17											0	17	1		0		0
857	46	7.73333	69.5	174	22.96	1	3	3	1	90	0	1		0	2	1	2	1	3	1	2	3	2	1		0	2		1		4											0	4	1	10	1	11	1
853	51	20.9333	65.5	165.5	23.91	1	3	3	0	100	0	0		0	5	2	2	1	3	1	5	4	2	2		0	2		1		5	3			1	10	3			2	1	0	16	1	20	1	21	1
841	53	23.2333	61	166.5	22.00	3	2	2	0	100	0	0		0	5	1	2	1	3	1	5	3	2	1		0	2		1		20											0	20	1		0		0
840	15	4.06667	47.7	172	16.12	1	2	2	1	90	0	0		0	4	1	2	1		1	5	4	2	1		0	2		1		1											1	1	1	4	1	6	1
839	54	26.1333	65.6	159.8	25.69	1	2	2	1	90	0	1		0	8	2	2	1	3	1	8	3	2	1		0	2		1		22											0	22	1		0		0
838	46	31	82.5	171.8	27.95	2	1	2	1	90	0	1		0	6	1	2	1	3	1	6	3	2	1		0	2		1		14	3			1	0						0	14	1		0		0
834	49	3.83333	61.7	170.5	21.22	2	2	2	6		0	0		0	5	1	2	1	3	1	8	3	2	1		0	2		3		0											0		0	4	1	11	1
833	64	11.4333	70.1	166	25.44	2	2	2	0	100	1	1		0	5	1	2	1	3	1	5	3	2	1		1	2		3		11											0	11	1		0		0
830	68	42.4	62	169.1	21.68	1	2	2	0	100	0	0		0	5	2	2	1	1	1	5	3	2	1		0	2		3		28											0	28	1		0		0
829	53	42.5667	69	180.5	21.18	2	2	2	0	100	0	0		0	5	1	2	1	1	1	2	3	2	1		0	2		1		42											0	42	1		0		0
825	58	1.7	53.2	167	19.08	1	3	3	1	90	1	1		0	3	1	2	1	1	1	5	3	2	1		0	2		1		1											1	1	1	3	1	4	1
824	69	2.66667	55.3	156.1	22.69	1	3	3	1	90	1	1		0	5	1	2	1	1	1	5	4	2	1	1	0	2		1		1											0	1	1		0		0
822	52	23.9	50.4	170.3	17.38	2	3	3	1	90	0	0		0	8	1	2	1	3	1	5	3	2	1		0	2		1		13	2		2		3	3			1	5	0	21	1		0		0
821	63	14.7667	64	170.1	22.12	2	3	3	1	90	1	0		0	4	2	1	1	3	1	4	4	2	1	1	0	2		3		2	3			1	4	2		1		2	0	8	1	26	1	27	1
820	72	3.53333	50.5	143	24.70	1	2	2	1	90	0	1		0	5	2	2	1	1	1	3	3	2	1		0	2		3		10	3			1	2						1	12	1	5	1	17	1
819	56	14.9	41.1	145	19.55	1	2	2	0	100	0	1		0	8	2	2	1	1	1	8	3	2	1		0	2		1		11	3			1	0						0	11	1	14	1	19	1
813	63	63.6	54.4	156.9	22.10	1	2	2	0	100	1	0	0	0	1	1	2	1	1	1	1	3	2	1		0	2		2		2	3			1	57						1	59	1		0		0
812	63	52.3	75	171	25.65	2	2	2	0	100	0	0		0	6	2	2	1	3	1	6	2	1	1		0	2		1		42	3			1	3	2		3		2	1	47	1		0		0
808	60	12.7333	65.8	177	21.00	2	2	2	0	100	0	1		0	6	1	2	1	1	1	6	3	2	1		0	2		1		1	3			1	5						0	6	1	14	1	23	1
802	42	73.0667	84.5	168.3	29.83	1	2	2	0	100	0	0		0	5	1	2	1	1	1	5	3	2	1		0	2		1		11	3			1	28						1	39	1		0		0
796	57	78.4333	76.4	167.7	27.17	2	2	2	0	100	0	0	0	0	3	1	2	1	1	1	5	3	2	1		0	2		1		37	2		3		17	3			1	5	1	59	1		0		0
789	65	37.1667	71.4	163.3	26.77	1	2	2	1	90	0	0		0	2	2	1	1	1	1	5	4	2	1		0	2		1		10	3			1	3	2		3		0	1	13	1	37	1	38	1
788	52	24.9667	63.2	167	22.66	1	2	2	0	100	0	0		0	3	3	2	1	2	1	5	3	2	1		0	2		1		3	3			1	9	2		2		2	0	14	1	25	1	24	1
786	44	11.3	64.5	172	21.80	3	3	3	1	90	0	1		0	3	2	2	1	1	1	5	4	2	1		0	2		1		2	3			1	5						1	7	1	15	1	16	1
784	51	20.6667	66.5	171	22.74	2	2	2	0	100	0	0		0	5	1	2	1	3	1	5	3	2	1		0	2		1		12	3			1	5						0	17	1	34	1	35	1
781	61	2.36667	58.1	156.9	23.60	1	3	3	1	90	0	0		0	2	1	2	1	1	1	5	4	2	1		0	2		2		1											0	1	1	3	1	4	1
780	46	13.3333	53.6	177	17.11	1	2	2	1	90	0	0		0	3	1	2	1	1	1	5	3	2	1		0	2		1		7	3			1	2						1	9	1	18	1	22	1
778	46	8.7	88.6	177.5	28.12	3	2	2	0	100	0	1		0	5	1	2	1	1	1	3	4	2	1		0	2		2		5											0	5	1	14	1	15	1
777	48	37.4	57	157.9	22.86	2	2	3	1	90	0	0		0	1	1	2	1	1	1	1	3	2	1		0	2		1		25	3			1	6						1	31	1	40	1	40	1
776	51	10.9333	73.5	169.3	25.64	2	2	3	1	90	0	1		0	1	1	2	1	1	1	5	4	2	5		0	2		2		4											1	4	1	13	1	14	1
775	62	26.8667				1	2	3	0	100	0	1		0	5	2	2	1	3	1	5	3	2	1		0	2		1		8	3			1	4	2		3		7	0	19	1	28	1	30	1
774	58	33.6333	60.2	170.1	20.81	1	2	2	0	100	0	1	1	0	5	1	2	1	1	1	5	4	2	1		0	2		2		17	3			1	4	2		3		5	1	26	1	37	1	37	1
773	63	92.4333	59.8	157.9	23.98	2	2	2	0	100	0	1	1	0	3	1	2	1	2	1	5	3	2	1		0	2		2		91											0	91	1		0		0
772	62	49.3333	63.5	170	21.97	1	2	2	0	100	0	0		0	8	1	1	1	1	1	8	3	2	1		0	2		2		11											0	11	1		0		0
771	64	14.5333	39.8	166.7	14.32	3	3	3	0	100	1	1		0	2	2	2	1	1	1	2	3	2	1		0	2		2		10											0	10	1	18	1	18	1
769	48	3.53333	51	170.5	17.54	1	2	2	0	100	0	0		0	6	2	2	1	3	1	6	4	2	1		0	2		2		2											0	2	1	4	1	5	1
768	76	11	43	162	16.38	2	2	2	0	100	0	1	0	0	8	1	1	1	3	1	6	4	2	1		0	2		2		3	3			1	3						0	6	1	14	1	15	1
766	52	37.9	71.7	183	21.41	1	2	2	0	100	0	1		0	3	1	2	1	1	1	8	3	2	1		0	2		1		21	3			1	11						1	32	1	44	1	45	1
760	71	11.4667	75	171.9	25.38	3	2	2	0	100	1	0		0	5	1	2	1	3	1	1	3	2	1		0	2		2		9											0	9	1	19	1	19	1
758	63	12.8667	45	164.8	16.57	1	2	2	1	90	0	1		0	6	1	2	1	3	1	6	4	2	1		0	2		2		9											0	9	1	12	1	14	1
755	69	14.4667	53	158	21.23	1	2	2	1	90	0	1		0	8	1	1	1	3	1	8	4	2	1		0	2		1		18	3			1	1						0	19	1		0		0
754	72	17.9333	61.6	170.9	21.09	3	3	3	1	90	1	1		0	2	1	2	1	3	1	8	2	1	1		0	2		1		16											0	16	1	20	1	24	1
747	63	3.63333	49.8	165	18.29	1	3	3	1	90	0	0		0	5	1	2	1	1	1	2	3	2	1		0	2		2		1											1	1	1	3	1	4	1
746	51	88.5	61	167	21.87	3	2	2	1	90	0	0		1	2	1	2	1		1	2	3	2	1		0	2		1		27	2		4		52						1	79	1		0		0
745	69	40.8667	57.5	165	21.12	1	2	3	2	80	0	1		0	5	2	2	1		1	3	4	2	1		0	2		1		26	1	4			4						0	30	1	43	1	44	1
739	78	4.76667	58	161.5	22.24	1	3	3	1	90	0	0		0	5	2	2	1	3	1	5	4	2	1	1	0	2		1		0	2		2		1	3			1	1	0	2	1	5	1	7	1
734	76	6.73333	50	161.8	19.10	3	2	2	1	90	1	1		0	3	1	2	1	1	1	5	3	2	1		0	2		3		3											1	3	1		0		0
728	17	18.2333	40.4	153.5	17.15	1	2	2	0	100	0	0		0	2	2	2	1	3	1	5	4	2	1		0	2		3		11	4				3						0	14	1		0		0
727	52	16.5333	53.9	152.5	23.18	1	2	3	1	90	0	0		0	3	1	2	1	2	1	5	4	2	1	1	0	2		3		7	3			1	0						0	7	1		0		0
723	50	2.53333	61.1	172.9	20.44	2	2	2	0	100	0	0		0	9	1	2	1	1	1	2	3	2	5		0	2		3		1											1	1	1		0		0
72	61	16	50.3	167	18.04	3	2	2	0	100	0	1		0	9	1	2	1		1	5	3	2	1		0	2		1		9	1	1			0						0	9	1	18	1	15	1
719	48	18.9	66	176	21.31	2	1	1	0	100	0	0		0	1	1	2	2	4	1	1	3	2	1		0	1	2			0	2		1		13						0	13	1		0		0
718	47	16.3333	58.9	165.4	21.53	2	2	3	1	90	0	0	0	0	2	1	2	1	2	1	1	3	2	1		0	2		1		14											1	14	1		0		0
713	55	8.3	67.6	173	22.59	2	3	3	1	90	0	1		0	9	2	2	1	2	1	5	4	2	1	1	0	2		1		5											1	5	1		0		0
712	60	17.5333	72.8	174.1	24.02	2	3	2	1	90	0	0		0	1	1	2	1	1	1	1	3	2	1		0	2		3		6	3			1	3						1	9	1		0		0
710	70	18.4333	62.9	160.5	24.42	2	2	2	0	100	1	1		0	5	2	2	1	3	1	5	4	2	1	1	0	2		3		9	3			1	4						0	13	1	18	1	21	1
71	45	5.5	67.8	173.6	22.50	2	2	2	1	90	1	1		0	5	3	2	1	1	1	5	3	2	1		0	2		1		2	1	1			0						1	2	1	25	1	25	1
708	70	20.7333	53.2	146.6	24.75	1	2	2	0	100	0	1		0	5	2	2	1	3	1	3	3	2	1		0	2		3		10	2		2		0	2		4		0	0	10	1		0		0
700	63	3.43333	93.8	172.7	31.45	2	3	3	1	90	1	1		0	5	1	2	1	2	1	8	4	2	1		0																0		0		0		0
698	54	6.4	41.8	153	17.86	1	3	3	1	90	0	0		0	4	2	2	1	3	1	5	4	2	1	1	0	2		3		4											0	4	1	6	1	7	1
693	73	5.66667	50.4	160.1	19.66	1	2	2	0	100	0	1		0	6	1	2	1		1	6	4	2	1		0	2		1		3											0	3	1	8	1	8	1
687	55	4.63333	71	157.5	28.62	2	2	3	1	90	0	1		0	3	2	1	1	1	1	5	3	2	2		0	2		4		3											0	3	1	8	1	9	1
685	51	11.1667	53.6	155.6	22.14	1	3	3	0	100	0	1		0	5	1	2	1	2	1	5	3	2	1		0	2		1		2	3			1	5						0	7	1		0		0
684	54	7.9	61.6	160.3	23.97	1	2	2	0	100	0	0		0	3	3	2	1	1	1	5	4	2	1	1	0	2		1		2	3			1	2	2		2		1	0	5	1		0		0
681	64	11.4667	70.1	166	25.44	2	2	2	0	100	1	1		1	5	1	2	1	3	1	5	3	2	1		1	2		3		4											0	4	1		0		0
679	63	35.3	80.5	174.4	26.47	3	2	2	0	100	0	0		0	6	2	1	1	3	1	6	3	2	1		0	2		3		11											0	11	1		0		0
678	48	28.6	66.4	166.1	24.07	2	3	3	1	90	0	1		0	4	2	2	1	1	1	5	3	2	1		0	2		1		6	3			1	4	1	2			3	0	13	1	28	1	29	1
677	77	9.43333	49.5	150	22.00	1	3	3	1	90	0	0		0	5	1	2	1	2	1	5	3	2	1		0	2		1		3	2		2		0						1	3	1	12	1	13	1
674	71	38.9667	62.6	155.2	25.99	1	3	3	2	80	1	1	1	0	5	3	2	1	1	1	5	3	2	1		0	2		1		18											0	18	1		0		0
673	45	10.9333	68.1	164.8	25.07	3	2	2	1	90	0	0		0	2	2	2	1	1	1	3	3	2	1		0	2		1		4	3			1	1	1	2			3	0	8	1	14	1	14	1
671	61	33.4333	66.3	152.6	28.47	1	2	2	0	100	0	0		0	5	2	1	1	2	1	5	4	2	6		0	2		3		21	2		2		4	3			1	0	1	25	1		0		0
670	75	6.03333	65.3	156.6	26.63	1	2	2	1	90	0	1	0	0	2	1	2	1	1	1	2	3	2	1		0	2		1		4											1	4	1	6	1	7	1
668	56	42.0667	53.5	164	19.89	1	2	3	0	100	0	1		0	5	1	2	1	3	1	3	3	2	1		0	2		1		1	2		3		2	3			1	5	0	8	1		0		0
666	51	21.4667	52.3	156.6	21.33	1	3	3	1	90	0	0		0	5	1	2	1	3	1	5	4	2	1		0	2		1		2	2		3		7	3			1	5	0	14	1		0		0
664	50	30.4	72.9	169.2	25.46	2	2	2	0	100	0	0		0	5	1	2	1	3	1	5	3	2	1		0	2		3		10											0	10	1		0		0
663	45	9.9	57	165.3	20.86	3	2	3	0	100	0	0		0	5	1	2	1	3	1	5	4	2	7	1	0	2		1		2	3			1	1	1	2			0	0	3	1	9	1	9	1
662	44	10.5	56.7	159.1	22.40	1	3	3	1	90	0	0		0	5	2	1	1	1	1	5	4	2	1		0	2		1		5	3			1	1						0	6	1	10	1	10	1
660	46	12.2667	54	157.3	21.82	1	2	2	0	100	0	0		0	5	2	2	1	3	1	5	3	2	1		0	2		3		4	3			1	2						0	6	1	12	1	11	1
659	72	14.1667	59.4	166.1	21.53	2	3	3	1	90	0	0		0	5	2	1	1	3	1	5	3	2	2		0	3			2	1											0	1	1	21	1	21	1
658	67	27.3667	59.8	159	23.65	1	2	3	0	100	1	1	0	0	1	1	2	1	2	1	5	4	2	7		0	2		3		8	2		2		2	3			1	1	1	11	1		0		0
656	62	18.6333				4	2	2	6		0	1		0	2	2	2	1		1	2	3	2	1	0	0	2		3		1	2		1		0	3			1	1	1	2	1	18	1	19	1
648	64	9.46667	45.6	147.4	20.99	1	3	3	1	90	0	0		0	5	2	2	1	3	1	5	4	2	3	1	0	2		3		2	3			2	2						0	4	1	9	1	10	1
647	54	10.0667	46.8	152.8	20.04	1	2	2	1	90	0	0		0	6	1	2	1	3	1	6	4	2	7		0	2		3		5											0	5	1	13	1	14	1
646	54	41.7333	87.6	172.5	29.44	1	2	2	0	100	0	1		0	6	2	2	1	3	1	6	3	2	1		1	2		3		5											0	5	1		0		0
642	56	38.2333	44.3	170	15.33	2	3	3	1	90	0	0		0	5	1	2	1	3	1	5	3	2	1		0	2		1		5	3			1	5	1	2			13	0	23	1		0		0
638	54	20.4667	71.5	170.8	24.51	1	3	3	1	90	0	1		1	5	1	2	1	2	1	3	3	2	1		0	2		3		20											0	20	1		0		0
634	61	17.5	59.5	176	19.21	2	2	2	0	100	0	0		0	4	1	2	1	3	1	5	4	2	2		0	2		1		10	3			1	5						0	15	1	0.1	1	12	1
633	68	30.4	59.4	162.4	22.52	2	2	2	0	100	0	1		0	3	2	2	1	1	1	3	4	2	1		0	2		3		25	2		2		1	3			1	0	0	26	1		0		0
632	35	5.6	68.2	180	21.05	1	2	2	0	100	0	1		0	4	2	2	1	3	1	5	3	2	1		0	2		3		2	3			1	0						1	2	1	5	1	5	1
630	64	19.9667	65.4	173.7	21.68	1	2	2	1	90	0	0		0	5	2	1	1	3	1	5	4	2	1	1	0	2		1		4											0	4	1		0		0
628	56	54.0667	71.8	162.2	27.29	1	2	2	1	90	0	1	0	0	4	1	2	1	3	1	3	3	2	1		0	2		3		1	3			1	35						0	36	1		0		0
626	44	16.8	64.9	182.9	19.40	1	2	2	0	100	0	0		0	5	1	2	1	3	1	5	3	2	2		0	2		3		11	3			1	1						1	12	1	23	1	23	1
625	55	52.1	77.9	168.4	27.47	3	2	2	1	90	0	0		0	5	1	2	1	1	1	3	3	2	1		0	2		3		5	2		2		43						1	48	1		0		0
618	39	4.23333	58.2	179	18.16	2	3	3	0	100	0	1		0	8	1	2	1	3	1	8	4	2	1		1	2		1		1	3			1	2						1	3	1	7	1	8	1
610	68	34.2667	53.9	158.9	21.35	2	3	3	1	90	0	0		0	5	2	2	1	3	1	5	4	2	1		0	2		3		1	3			1	4	2		2		2	0	7	1	35	1	36	1
605	57	33.3	62.7	156.7	25.53	1	2	3	1	90	1	1		0	6	2	2	1	3	1	6	3	2	1		0	2		1		14	3			1	14						0	28	1	42	1	42	1
604	63	62.7333	58.1	162.5	22.00	2	2	2	0	100	0	0		0	5	2	2	1	3	1	3	3	2	1		0	2		1		17	2		2		26	3			1	3	1	46	1		0		0
601	58	18.9	61.8	156.2	25.33	1	3	3	1	90	0	0		0	3	1	2	1	3	1	5	3	2	1		0	2		3		9	3			1	3						0	12	1	22	1	23	1
600	59	34.1667	72.1	174.2	23.76	3	3	3	1	90	0	0		0	8	2	1	1	3	1	5	4	2	1		0	2		3		29	3			1	0						1	29	1	34	1	34	1
599	57	64.6	60.7	165.6	22.13	3	2	2	0	100	1	1	0	0	2	1	2	2	3	1	2	3	2	1		0	2		3		19	3			1	30	2		4		5	0	54	1		0		0
594	63	63.9333	50	167.1	17.91	3	1	1	0	100	0	0		0	2	1	2	1	2	1	2	3	2	1		0	2		3		3	3			1	35						1	38	1		0		0
591	65	4.56667	39	159.3	15.37	3	2	2	0	100	0	0		0	5	2	2	1	3	1	5	4	2	1		0	2		3		0	3			1	1						0	1	1	4	1	5	1
589	57	2.56667	56.5	158.5	22.49	1	2	2	0	100	0	0		0	2	1	2	1	1	1	5	4	2	1		0	2		3		0	3			1	0						1		0	2	1	3	1
587	34	11.0333	60.2	179.9	18.60	3	3	3	1	90	0	0		0	5	2	2	1	3	1	5	3	2	1	1	0	2		3		6	3			1	0	1	2			0	0	6	1	11	1	12	1
586	56	22.7667	64.6	167	23.16	3	2	2	0	100	0	0		0	6	1	2	1		1	6	3	2	1		0	2		1		1	3			1	1						0	2	1		0		0
581	77	11.0667	51.5	154.2	21.66	1	2	2	0	100	0	0		0	5	2	2	1	2	1	5	2	1	2		0	3			2	1											1	1	1	11	1	12	1
579	54	7	56	168.5	19.72	1	2	2	0	100	0	0		0	4	2	2	1	3	1	5	3	2	2		0	3			2	4											0	4	1	10	1	11	1
578	46	6.83333	70	172	23.66	2	2	3	1	90	0	1		0	5	1	2	1	1	1	5	4	2	1	1	0	2		1		5											0	5	1	19	1	20	1
577	51	10.2667	55.7	174	18.40	2	2	3	0	100	0	0		0	5	1	2	1	1	1	5	4	2	1	1	0	2		3		6	3			1	1						0	7	1	10	1	11	1
573	68	11.5	42	148.5	19.05	1	2	2	0	100	0	0		0	1	1	2	1	2	1	1	2	1	1		0	2		3		8	3			1	2						0	10	1	14	1	14	1
572	48	35.8333	55	170	19.03	3	2	2	1	90	0	1		0	8	2	1	1	3	1	8	3	2	1		0	2		3		28	3			1	0						0	28	1	36	1	36	1
571	47	12.8333	61	173	20.38	2	3	3	1	90	0	0		0	5	1	2	1	1	1	5	4	2	1		0	2		1		2	3			1	5						0	7	1	14	1	14	1
567	45	65.4667				1	9	9	6		0	0	0	0	9	3	2	1		1	3	4	2	1	1		2		1		7	1	2			0						1	7	1	66	1	65	1
565	54	16.4	52.3	150	23.24	1	2	2	0	100	0	0	0	0	8	2	1	1	3	1	5	3	2	1		0	2		1		7	3			1	5						0	12	1	17	1	17	1
564	46	32.1333	54	165	19.83	3	2	3	1	90	0	1		0	3	1	2	1	1	1	5	4	2	1		0	1	2			0	2		3		12	3			1	2	1	14	1	34	1	34	1
554	63	32.4667	79	176	25.50	1	2	2	0	100	0	1		0	6	2	1			1	6	3	2	1		0	2		1		8	3			1	7						0	15	1	34	1	35	1
549	40	21.8333	63.7	185	18.61	2	2	2	0	100	0	1		0	5	2	1	1	1	1	8	3	2	1		0	2		1		10	2		3		0	3			1	5	0	15	1	22	1	23	1
546	45	18.2667	45.9	158.3	18.32	1	3	3	1	90	0	0		0	5	2	1	1	3	1	8	4	2	1	1	0	2		3		9	2		2		0	3			1	0	0	9	1	18	1	19	1
543	17	30.3667	62.8	169.3	21.91	1	3	3	0	100	0	0	0	0	5	1	2	1	3	1	5	4	2	1		0	1	2			8	2		3		8						1	16	1	30	1	31	1
541	54	17.9	61.4	168	21.75	2	3	3	0	100	0	0		0	3	1	2	1	1	1	5	4	2	1		0	2		1		2	3			1	5						1	7	1	18	1	18	1
54	57	99.2	50.9	155.5	21.05	1	2	2	0	100	0	1		0	8	1	1	1		1	5	4	2	5		0	2		1		71	3			1	3	2		4		9	1	83	1	99	1	99	1
534	52	63.4667	72.5	171.4	24.68	2	2	2	1	90	0	0		0	1	1	2	1	3	1	5	3	2	1		0	2		3		25	3			1	8	2		2		9	1	42	1		0		0
533	55	4.96667	64.9	178	20.48	2	2	2	0	100	0	1		0	2	1	2	1	2	1	5	3	2	1		0	2		6		1	2		1		1						0	2	1	5	1	5	1
532	54	8.5	60	168	21.26	3	2	2	1	90	1	1		0	4	2	2	1	3	1	5	4	2	1		0	2		2		2											1	2	1	9	1	10	1
531	42	53.7	63.3	167.3	22.62	3	2	2	1	90	0	1		0	4	1	2	1	1	1	5	3	2	1		0	2		3		24	2		1		5	3			1	16	0	45	1	54	1	54	1
530	62	3.13333	64.2	165.7	23.38	2	2	3	0	100	0	1		0	3	1	2	1	3	1	3	3	2	1		0	2		1		1											0	1	1	7	1	8	1
527	56	29.4667	51.2	161.6	19.61	1	2	2	1	90	0	1		0	2	1	2	1	1	1	2	3	2	1		0	2		1		18	3			1	2	2		2		0	1	20	1	33	1	32	1
526	57	57.0667	45.9	159	18.16	1	3	3	1	90	0	0		0	4	1	2	1	3	1	5	4	2	1	1	0	2		2		8	1	2			0	2		1		0	1	8	1	59	1	58	1
525	72	4.16667	53	163.3	19.87	2	2	3	0	100	1	0		0	2	1	2	1	2	1	5	3	2	1		0	2		1		0											0		0	11	1	11	1
524	44	16.6	79.2	175	25.86	2	2	2	0	100	0	0		0	3	1	2	1	2	1	5	3	2	1		0	2		2		4											0	4	1	20	1	22	1
521	52	84.0333	56.3	173	18.81	3	2	2	0	100	0	1		0	5	1	2	1	3	1	4	3	2	1		0	2		2		66											0	66	1		0		0
520	49	62.0333	69	168	24.45	2	2	3	1	90	0	0		0	2	1	2	1	3	1	1	2	1	1		0	2		1		9											0	9	1		0		0
518	47	20.9333	63.8	152.6	27.40	1	2	2	1	90	0	0		0	1	2	1	1	3	1	1	3	2	2		0	2		3		4	2		2		6	3			1	5	1	15	1		0		0
515	78	10.5	51.4	160.7	19.90	1	2	2	1	90	0	0	0	0	4	2	2	1	3	1	5	3	2	1		0	2		1		2											0	2	1	17	1	17	1
514	60	38.3	53	163	19.95	2	2	2	6		0	1		0	2	1	2	1	1	1	2	2	1	1			2		1		18	3			1	12						1	30	1	42	1	43	1
513	50	10.8	70.3	168.5	24.76	2	2	2	0	100	0	1		0	5	1	2	1	3	1	5	3	2	1		0	2		2		0	2		1		3						0	3	1	19	1	19	1
512	46	30.7	51.9	154.8	21.66	1	2	2	1	90	0	0	0	0	1	2	2	1	2	1	1	4	2	6		0	2		6		1	2		1		23	3			1	1	1	25	1	32	1	33	1
510	49	16.5333	75.7	166.8	27.21	3	3	3	0	100	0	1		0	4	1	2	1	3	1	5	4	2	1		0	2		1		5	4				2						1	7	1	17	1	17	1
508	50	3.6	59	167	21.16	3	3	3	1	90	0	0	1	0	5	2	1	1	3	1	3	4	2	1		0	2		1		1											1	1	1	7	1	7	1
5	52	40.6667	62.9	171.5	21.39	2	2	2	0	100	0	0		0	4	1	1	1	3	1	5	2	1	1		0	1	4			7	4				5	2		1		5	1	17	1	41	1	41	1
497	58	21.5333	67.3	170	23.29	1	3	3	1	90	0	0		0	5	1	2	1	3	1	5	4	2	1		0	2		1		1	3			2	9	3			1	2	1	12	1	24	1	24	1
494	57	41.2333	69.5	169	24.33	1	2	2	0	100	1	0		0	6	1	2	1		1	6	3	2	1		0	2		1		11	3			1	4	2		3		5	1	20	1	41	1	39	1
486	56	51.6667	50.7	160	19.80	3	2	2	0	100	0	0		0	8	1	2	1	3	1	5	4	2	1		0	2		1		10	2		2		15	3			1	4	1	29	1	49	1	49	1
482	75	59.5	44	160.4	17.10	1	2	2	0	100	0	0		0	5	1	2	1	3	1	5	4	2	1		0	2		2		14	3			1	6						0	20	1	62	1	62	1
479	56	1.6	54.1	150.3	23.95	1	3	3	2	80	1	1		0	6	2	1	1	3	1	6	4	2	1		1	2		1		0											0		0	1	1	0	1
477	59	29.6333	54.2	164	20.15	1	2	2	0	100	0	0		0	5	1	2	1	3	1	3	3	2	1		0	2		1		14											1	14	1	30	1	31	1
475	65	16.7333	48.9	144.1	23.55	1	3	3	1	90	0	1		0	2	1	2	1	2	1	5	4	2	2	1	0	3			2	3	2		3		4						0	7	1	17	1	14	1
474	54	31.3667	55.5	171.2	18.94	1	2	3	0	100	0	1	0	0	4	1	2	1	3	1	5	4	2	1	1	0	2		1		5	2		2		4	3			1	10	1	19	1	31	1	31	1
471	50	18.9333				4	9	9	6		1	1		0	2	1	2	1	1	1	2	2	1	1		0	2		1		14	2		2		4						1	18	1	21	1	21	1
462	70	3.7	44.5	155	18.52	1	2	2	0	100	0	0		0	5	2	2	1	3	1	5	4	2	2		0	2		2		0											0		0	5	1	6	1
459	44	110.867	86.8	176.4	27.89	1	2	2	0	100	0	0		0	3	2	1	1	3	1	5	4	2	1	1	0	2		1		10	3			1	81						0	91	1		0		0
456	51	7.3	54.8	168	19.42	1	2	3	0	100	0	1		0	4	1	2	1	3	1	5	4	2	1		0	2		2		3											1	3	1	7	1	8	1
455	67	7.96667	56.2	167.6	20.01	2	2	2	0	100	0	0		0	8	2	2	1	3	1	5	4	2	1	1	0	2		1		2	1	4			0						1	2	1	8	1	9	1
452	47	68.3333	45.2	164	16.81	2	2	2	1	90	0	1		0	5	1	2	1	1	1	5	3	2	1		0	2		1		56	3			1	5	1	2			2	1	63	1		0		0
449	26	32.4333	43.3	160.6	16.79	1	2	2	1	90	0	0		0	4	2	1	1	3	1	4	4	2	1		0	2		1		15											0	15	1		0		0
443	46	11.8	79.6	168.5	28.04	4	2	2	6		1	0		0	2	2	2	1	1	1	2	4	2	1			2		2		4	2		1		0						0	4	1	11	1	16	1
434	73	47.2333	46.8	152.9	20.02	1	2	2	6		0	1		0	4	2	1	1	3	1	5	3	2	1		0	2		3		11	2		2		22	3			1	2	0	35	1		0		0
433	58	5.73333	47.7	159.6	18.73	1	2	3	1	90	0	1	1	0	3	1	2	1		1	5	4	2	1		0	2		1		2											0	2	1	9	1	9	1
431	44	3.5	57	165.3	20.86	1	2	2	0	100	0	1		0	5	1	2	1		1	5	3	2	1	1	0	3			2	1	2		1		0						0	1	1	18	1	19	1
430	43	8.2	62.6	173	20.92	1	2	2	0	100	0	0		0	3	2	2	1		1	8	3	2	1		0	2		1		5											1	5	1	15	1	16	1
429	61	39.1333	57.1	154	24.08	1	2	2	0	100	1	0		0	5	2	2	1	3	1	5	3	2	1		0	2		3		5	2		2		6	3			1	7	0	18	1		0		0
427	62	106.4	67.2	156.6	27.40	1	2	2	0	100	1	1	0	1	5	1	2	1	1	1	8	3	2	1		0	2		1		69	2		2		24	3			1	6	0	99	1		0		0
425	64	106.8	68	169	23.81	1	2	2	0	100	0	0		0	3	2	2	1		1	5	3	2	1		0	2		1		5	2		2		23	3			1	2	0	30	1		0		0
424	68	116	65.5	160	25.59	1	2	3	1	90	0	1	0	0	2	1	2	1		1	2	3	2	1		0	2		3		8	3			1	0						1	8	1		0		0
422	63	7.03333	66	159.7	25.88	3	2	3	0	100	1	1	0	0	5	1	2	2		1	1	2	1	1		0	2		1		1											0	1	1	19	1	19	1
419	50	61.6333	64	169	22.41	1	2	2	0	100	0	0	1	0	8	2	2	1		1	5	3	2	1		0	2		1		30	2		2		0	3			1	22	1	52	1	61	1	69	1
416	67	4.96667	66	169	23.11	3	3	3	0	100	0	0		0	3	1	2	1		1	3	3	2	1		0	2		1		2											0	2	1	33	1	34	1
410	59	50	72	165.8	26.19	1	2	2	1	90	1	1		0	2	2	1	1		1	2	3	2	1		0	2		1		0											0		0	51	1	53	1
408	71	63.7333	57	157	23.12	1	2	3	1	90	0	0		1	3	2	1	1		1	5	3	2	1		0	2		1		5	3			1	17	2		2		3	1	25	1	65	1	66	1
406	68	16	85	163	31.99	1	2	2	0	100	0	0		0	8	1	1	1		1	5	4	2	1		0	2		1		1	2		2		2	3			2	0	0	3	1	29	1	31	1
405	45	9.5	52.9	154.6	22.13	1	2	2	0	100	0	1	1	0	4	1	2	1		1	6	4	2	1		1	2		1		1	2		2		0						0	1	1	10	1	6	1
404	47	83.2667	57.7	170.3	19.90	1	2	2	0	100	0	0		0	1	1	2	1		1	2	3	2	1		0	2		1		1											0	1	1		0		0
401	55	31.0667	44.6	163.7	16.64	1	3	3	0	100	0	0		0	5	1	2	1		1	5	4	2	1		0	1	4			0	2		1		0						0		0	31	1	32	1
400	62	57.7667	60.5	155.8	24.92	1	2	2	0	100	0	1	0	0	5	1	2	1		1	4	3	2	1		0	2		1		26	2		2		20	3			1	8	1	54	1	59	1	68	1
392	69	46.6333	68.5	170	23.70	1	2	2	0	100	1	0		0	5	1	2	1		1	2	2	1	1		0	2		1		4											0	4	1	50	1	50	1
391	53	45.9667	73.9	172.9	24.72	3	2	2	0	100	0	0		0	2	2	2	1	1	1	2	3	2	1		0	2		3		43											1	43	1		0		0
388	60	19.8	66.3	177.5	21.04	1	2	2	0	100	0	0		0	2	2	2	1	2	1	5	3	2	1		0	2		1		2											1	2	1	19	1	22	1
385	63	7.2	65.2	165.3	23.86	1	2	2	1	90	0	1		0	8	1	2	1		1	5	2	1	1		0	2		1		0											0		0		0		0
384	45	31.6	50.6	159	20.02	3	2	2	0	100	1	0		1	2	1	2	1		1	6	4	2	1		0	2		1		3	2		2		2	1	4			0	1	5	1	31	1	32	1
381	36	35.3	68.9	180.5	21.15	2	3	3	0	100	0	1		0	5	1	2	1		1	3	3	2	1		0	1	4			2	2		2		2						0	4	1	36	1	36	1
380	62	56	79.6	172.7	26.69	1	2	2	1	90	1	1		0	2	1	2	1		1	3	3	2	1		0	1	1			10	2		2		24						1	34	1	56	1	56	1
379	65	9.06667	60.5	175	19.76	2	2	2	1	90	0	1		0	5	1	2	1		1	3	3	2	1		0	2		1		1	2		2		1	3			1	0	0	2	1	11	1	8	1
378	59	43.5667	80.8	171.8	27.38	1	2	3	0	100	1	0		0	5	2	2	1	3	1	5	3	2	1		0	2		1		25	3			1	7	4				6	0	38	1		0		0
377	57	15.1333	56.5	170.7	19.39	2	2	3	0	100	1	1		0	5	1	2	1	3	1	5	3	2	1		0	2		1		6	3			1	5						0	11	1	19	1	19	1
363	63	22.4	58.8	162.6	22.24	2	3	3	1	90	0	0	0	0	5	1	2	1	3	1	5	3	2	1		0	2		1		3	3			1	1						1	4	1	22	1	23	1
360	56	21.1333	51.1	166.7	18.39	1	2	2	1	90	0	0		0	5	2	2	1	3	1	5	4	2	1		0	2		1		4											1	4	1		0		0
359	78	34.7667	74	168.8	25.97	2	2	2	1	90	0	1		0	5	1	2	1	3	1	5	3	2	1		0	2		3		11	3			1	5	2		4		1	0	17	1		0		0
354	59	146.067	79.8	175.5	25.91	1	1	1	0	100	0	1	1	0	2	3	2	1		1	2	1	1	1		0	2		1		11	3			1	8						0	19	1	154	1	154	1
343	58	10.9	68.4	157.6	27.54	1	2	2	0	100	0	0		0	2	1	2	1	3	1	5	4	2	2	1	0	3			2	9											0	9	1	14	1	14	1
338	72	4.23333	65.7	169.9	22.76	2	3	3	1	90	0	0	0	0	5	2	2	1	3	1	5	3	2	1		0	2		1		1											0	1	1	7	1	8	1
330	52	76.2667	66.6	154.5	27.90	1	2	2	1	90	0	0		0	5	2	2	1		1	4	4	2	1		0	1	4			12	2		1		10	2		2		8	0	30	1		0		0
33	72	43.4	58.9	163	22.17	3	2	2	0	100	0	1		0	1	1	1	1	1	1	5	3	2	1		0	2		2		22	3			1	0						1	22	1	46	1	46	1
325	48	8.86667	73	177	23.30	3	3	3	1	90	0	0		0	3	1	2	1	3	1	5	4	2	1	1		2		3		3	1	2			0						0	3	1	8	1	9	1
319	44	40.4	77.3	177.3	24.59	2	2	2	0	100	0	0		0	8	1	2	1	3	1	5	3	2	1		0	2		3		11											1	11	1		0		0
3148	70	31.4667				4	2	2	6		0	0		0	9	2	0	1	3	1	5	3	2	3		0	3			2	21											0	21	1		0		0
3147	53	4.2				4	2	2	6		0	0		0	5	1	2	1	1	1	8	3	2	2		0	3			2	2											0	2	1		0		0
3143	53	32.6667	59.7	167.7	21.23	3	9	9	0	100	0	0		0	2	1	2	2		1	5	4	2	2		0	3			2	7											0	7	1		0		0
3133	58	5.33333				4	2	2	1	90	0	0		0	9	1	2	1	3	1	8	2	4	2	1	0	3			1	3											0	3	1		0		0
3129	45	163				4	2	2	0	100	0	0		0	6	1	2	1	1	1	4	4	2	1		0	1	4			5	2		1		9	3			1	78	0	92	1		0		0
3119	75	18.6333	52.3	152.1	22.61	1	2	3	1	90	0	1		0	4	1	2	1		1	3	3	2	1		0	2		3		5	3			1	5	4				0	0	10	1		0		0
3115	66	4.43333	75	167.9	26.6	2	3	3	1	90	1	1		0	6	2	2	1	3	1	6	3	2	1		0	2		3		0											0		0	4	1	4	1
3114	53	29.9333				4	2	2	6		0	0		0	9	1	2	1		1	5	3	2	1		0	2		3		26	3			1	2						0	28	1		0		0
3106	73	24.4333				4	2	2	6		0	0		0	9	1	2	1		1	2	4	2	1	1	0	2		3		21											0	21	1		0		0
3102	56	6.73333	88.8	182.9	26.55	2	2	3	1	90	1	1		0	5	2	2	1	3	1	5	3	2	1		0	2		3		3	3			1	2						1	5	1		0		0
3099	71	43.5667	51.7	149.1	23.26	1	2	2	0	100	0	1		0	8	1	2	1	3	1	5	2	1	1		0	2		3		34	3			1	2						0	36	1		0		0
3086	48	5.53333				4	2	3	1	90	0	0		0	9	2	2	1		1	5	4	2	5		0	3			2	1											0	1	1		0		0
3078	58	17.2667	84.5	164.5	31.23	2	2	2	0	100	0	0		0	5	1	2	1	1	1	5	4	2	1	1	0	2		1		13	4				1						1	14	1		0		0
3074	73	5.26667	45	150	20	1	2	3	0	100	0	0		0	9	1	2	1	9	1	5	4	2	1	1	0	2		1		2	3			1	1						0	3	1		0		0
3063	66	51.4667	60.1	159.7	23.56	3	2	2	0	100	0	0		0	9	1	2	1	1	1	5	2	1	1		0	2		1		7											0	7	1		0		0
3060	52	3.26667	53.2	169.7	18.47	2	3	3	1	90	0	0		0	9	1	2	1	3	1	5	4	2	1	1	0	2		1		0											1		0		0		0
3059	38	2.33333	71	174.4	23.34	2	3	3	1	90	0	0		0	4	2	2	1		1	5	4	2	1		0	2		1		0											1		0		0		0
3050	73	3.76667	51	158	20.43	1	2	2	0	100	1	1		0	9	1	2	1	3	1	5	4	2	1		0	2		1		3											0	3	1		0		0
3042	68	15.1	73	161.6	27.95	2	2	2	0	100	1	1		0	5	1	2	1	1	1	5	2	1	1		0	2		1		14											0	14	1		0		0
3036	56	19.1667	64.9	165.9	23.58	2	2	3	0	100	0	0		0	2	1	2	1	1	1	4	3	2	1		0	2		1		15											1	15	1	19	1	20	1
3035	71	22	68.6	165.8	24.95	2	2	3	1	90	0	0		0	5	1	2	1	1	1	5	2	1	1		0	2		1		18											0	18	1		0		0
3031	48	23.1667	77.5	173	25.89	1	2	2	0	100	1	0		0	9	1	2	1	1	1	5	3	2	1		0	2		1		2	3			1	11						0	13	1		0		0
3030	77	16.1	60.3	147.8	27.6	1	2	3	1	90	0	1		0	8	1	2	1	3	1	5	4	2	1		0	2		3		6	3			1	2						0	8	1		0		0
3028	59	26.8667	55.2	158.3	22.03	1	2	3	0	100	0	0		0	4	1	2	1	3	1	4	4	2	1		0	2		1		16											0	16	1		0		0
3021	62	4.63333	37.4	150.7	16.47	2	2	2	0	100	0	0		0	9	1	2	1	1	1	3	4	2	1		0	2		1		3											0	3	1		0		0
3019	72	16.4667	60	158.4	23.91	1	2	2	0	100	0	1		0	9	1	2	1	3	1	8	2	1	1		0	2		3		7	3			1	4						0	11	1	16	1	17	1
3017	46	25.8667	65.9	174	21.77	2	2	2	1	90	0	0		0	4	1	2	1	3	1	5	3	2	1		0	2		1		11	3			1	8						0	19	1		0		0
3013	53	29.7667	70.6	168.7	24.81	1	2	2	0	100	0	0		0	9	1	2	1	3	1	5	3	2	1		0	2		1		9	3			1	1						0	10	1		0		0
3010	58	9.43333	59.5	164	22.12	1	2	2	1	90	0	0		0	9	2	2	1	1	1	5	4	2	1	1	0	2		1			3			1	2						0	2	1	9	1	9	1
3005	69	54.4				4	2	2	6		1	1		0	9	1	2	1		1	5	4	2	1	1	0	2		1		4											0	4	1		0		0
3002	68	23.4333				1	3	3	1	90	0	1		0	8	2	2	1	3	1	6	3	2	1	0	0	2		1		13	3			1	7						0	20	1		0		0
3001	56	47.8333	61	173	20.38	2	2	3	0	100	1	0	1	0	8	2	2	1	3	1	6	4	2	1		0	2		1		28	3			1	11						0	39	1		0		0
3000	55	79.5667	54	156	22.19	1	2	2	1	90	0	0		0	2	1	2	1	1	1	5	4	2	1		0	2		1		6	3			1	7						0	13	1		0		0
2998	58	60.4				4	2	2	0	100	0	1		0	5	1	2	1	1	1	2	2	1	1		0	2		1		23											0	23	1		0		0
2994	77	19.4333	47.5	152	20.56	1	3	3	1	90	1	0		0	5	2	1	1	3	1	6	3	2	1		0	2		1		9											0	9	1		0		0
2993	76	27.1				4	2	2	1	90	0	1		0	5	1	2	1	1	1	5	3	2	1		0	2		1		15	3			1	2	1	1			2	0	19	1	27	1	28	1
2990	57	13.1				1	2	2	6		1	0		0	9	1	2	1		1	1	4	2	1			2		1		11											0	11	1		0		0
2987	52	22.3				1	2	2	1	90	0	0		0	9	1	2	1		1	5	2	1	1		0	2		1		7	3			1	1						0	8	1	24	1	23	1
2981	75	30.0333	72	171	24.62	1	2	2	0	100	0	0		0	5	1	2	1	1	1	5	3	2	1	1	0	2		1		3	3			1	6						0	9	1		0		0
2979	67	51.7				1	3	3	1	90	0	0		0	9	1	2	1		1	5	3	2	1		0	1	4			0	2		1		27						0	27	1		0		0
2968	68	32.2				4	2	2	1	90	0	1		0	6	1	2	1		1	5	4	2	1		0	2		1		6											0	6	1		0		0
2967	60	8.63333				4	2	2	0	100	0	0		0	5	2	1	1	1	1	5	4	2	1		0	2		1		4											0	4	1		0		0
2965	58	4.7				4	2	2	0	100	1	1		0	3	1	2	1		1	4	3	2	1		0	2		1		2											0	2	1		0		0
2963	65	35.6				4	2	2	0	100	0	0		0	3	1	2	1		1	5	4	2	1		0	1	4			1	2		1		20						0	21	1	37	1	37	1
2961	69	20.4333				4	2	3	0	100	0	1		0	9	1	2	1	1	1	8	2	1	1		0	2		1		7											0	7	1		0		0
2960	70	9.83333				4	2	3	1	90	0	1		0	9	1	2	1		1	6	4	2	1		0	4				4	2		1		3						0	7	1		0		0
2957	68	18.2				2	3	3	1	90	0	0		0	9	1	2	1		1	6	4	2	1		0	2		1		13											0	13	1		0		0
2956	70	2.6				4	2	2	0	100	0	0		0	9	1	2	1		1	3	3	2	1		0																0		0		0		0
2955	77	3.7	45	164	16.73	4	3	3	1	90	0	0		0	9	2	2	1		1	5	4	2	1		0	2		1		0											0		0		0		0
2953	47	203.6				2	2	2	0	100	0	0		0	9	1	2	1		1	3	3	2	1			1	4			6	2		2		20						0	26	1		0		0
2952	63	6.3				4	3	3	1	90	0	0		0	6	0	2	1		1	8	4	2	1		0	2		2		4											0	4	1		0		0
2949	64	9.4	62.3	158.6	24.77	2	2	2	0	100	0	1		0	9	1	2	1	3	1	8	3	2	1		0	2		1		2	3			1	3	1	1			0	1	5	1	9	1	9	1
2948	38	59.4667	59	172	19.94	2	3	3	1	90	0	0		0	8	2	2	1	1	1	6	3	2	1		0	2		1		16											0	16	1		0		0
2947	73	43.9333	66.5	153.4	28.26	1	2	2	0	100	1	1	0	0	8	2	1	1	9	1	2	2	1	1		0																0		0		0		0
2944	45	76.5667	52.6	170	18.2	2	3	3	1	90	0	0		0	2	1	2	1	1	1	2	4	2	1		0	2		1		3											0	3	1		0		0
2943	79	6.3				2	2	2	6		1	1		1	5	2	1	1	1	1	5	3	2	1		0																0		0		0		0
2942	54	0.666667	61.9	162.7	23.38	2	2	2	0	100	1	1		0	9	1	2	1	1	1	2	3	2	1		0	2		1		0											0		0		0		0
2939	62	42.1333	54.9	149.2	24.66	1	3	3	1	90	0	0		0	8	2	2	1	1	1	4	4	2	1		0	2		1		16	3			1	16						0	32	1		0		0
2934	62	84.0667	65	157	26.37	1	2	2	0	100	0	0		0	5	2	2	1	1	1	5	3	2	1		0	2		1		20	3			1	31	2		3		7	1	58	1		0		0
2933	39	23.1	29.9	172.7	31.15	1	2	3	1	90	0	0		0	5	1	2	1	1	1	5	3	2	7		0	2		1		3	3			1	5						0	8	1		0		0
2931	37	8.13333	49.8	163.5	18.63	1	2	3	1	90	0	1		0	5	2	1	1	9	1	6	4	2	1		0	2		1		4											0	4	1	8	1	8	1
2930	69	37.1667	45.5	145.6	21.46	1	2	2	0	100	0	1		0	3	1	2	1	1	1	1	2	1	1		0	2		1		30	3			1	2						0	32	1		0		0
2929	42	60.1667				1	2	2	6		0	1		0	9	2	2	1	3	1	5	3	2	1			2		1		40	3			1	17						0	57	1		0		0
2925	58	60.5				4	2	2	1	90	0	0	0	0	9	0	2	1		1	5	3	2	1		0	2		1		27	3		1		14	1	1			1	1	42	1		0		0
2924	76	22.5				4	2	2	6		0	0		0	9	1	2	1		1	6	4	2	1		0	2		1		12	2		2		39	3			1	2	0	53	1		0		0
2920	64	10.9667	68.8	178	21.71	1	2	2	0	100	0	1		0	1	1	2	1	1	1	5	4	2	2	1	0	3			2	3	2		1		2	2		3		1	1	6	1	11	1	11	1
2913	49	16.2667	61.4	159	24.29	3	2	2	0	100	0	1		0	5	1	2	1	3	1	5	3	2	1		0	2		1		3	3			1	10						0	13	1	18	1	18	1
2911	63	16.4333	76	187.7	21.57	2	2	2	0	100	1	0		0	6	2	1	1		1	6	2	1	1		0	2		1		1	3			1	2	1	1			0	0	3	1	20	1	20	1
2907	72	29.1333	76	176	24.54	1	2	2	1	100	0	0	0	0	9	1	2	1	1	1	5	3	2	1		0	2		1		23											1	23	1		0		0
2903	62	46.8667	76	168.8	26.67	2	3	3	1	90	0	1	0	0	9	1	2	1	3	1	8	4	2	1		0	3			1	30	2		3		0						0	30	1	46	1	53	1
2901	55	52.8	63.5	178	20.04	3	2	2	0	100	0	1		0	8	1	2	1	1	1	5	3	2	1		0	2		1		51											0	51	1	52	1	55	1
290	58	24.5333	74.1	170.7	25.43	2	2	2	0	100	0	0		0	2	2	2	1	1	1	5	4	2	1		0	2		1		11	3			1	2	1	1			0	1	13	1		0		0
2899	41	1.96667	54.1	155.3	22.43	1	2	2	1	90	0	0		0	9	0	2	1	3	1	5	4	2	3	1	0	3			2	1											0	1	1		0		0
2891	68	5.86667				2	2	2	6		0	0		0	1	2	1	2		1	1	4	2	1	1	0	2		1		1	3			1	0						0	1	1	5	1	6	1
2879	55	18.2667	70	174	23.12	1	3	3	1	90	0	0		0	3	2	1	1		1	4	2	1	1	1	0	2		3		7	3			1	0						1	7	1	18	1	18	1
2877	79	20.5667	82	173	27.4	1	2	2	1	90	1	0		0	5	1	2	1		1	5	3	2	1		0	2		3		1	3			1	1	4				0	0	2	1		0		0
2872	58	26.3333	106	179	33.08	2	3	3	1	90	0	1		0	6	1	2	1	1	1	6	3	2	1	1	0	1	1			12	2		3		2						0	14	1		0		0
2864	65	21.6667	62	164	23.05	1	2	2	0	100	1	1		0	6	2	1	1		1	5	2	1	1		0	1	1			3	2		3		5	3			1	1	1	9	1		0		0
2857	76	48.0667	69.4	175.5	22.53	1	3	3	1	90	0	0		0	4	1	2	1		1	5	4	2	1	0	0	2		3		6	3			1	0						0	6	1	48	1	49	1
2855	67	4.46667	63	162	24.01	1	3	3	1	90	0	1		0	9	2	2	1		1	5	3	2	1		0	2		3		2											0	2	1		0		0
2854	45	37.7667				4	9	9	6		1	0		0	9	1	2	1		1	5	4	2	1		0	1	1			4	4				0						0	4	1		0		0
2850	64	19.3	73	175	23.84	3	2	2	0	100	0	1		0	3	1	2	1		1	5	2	1	1		0	2		3		15											0	15	1		0		0
2849	67	47.8333	59	154	24.88	1	3	3	1	90	0	0		0	9	1	2	1	1	1	5	2	1	1		0	1	1			7	2		3		6	3			1	2	0	15	1	47	1	47	1
2840	68	18.5667	60	170	20.76	3	3	3	1	90	0	0		0	5	2	2	1	3	1	5	3	2	1		0	2		2		3	3			1	1						0	4	1		0		0
284	46	10.4333	76.6	181.2	23.33	3	2	2	0	100	0	0	1	0	5	2	2	1	3	1	5	4	2	1	1		2		3		2	3			1	4						0	6	1	10	1	10	1
2837	73	9.23333	60	170	20.76	1	2	3	1	90	0	0		0	2	2	2	1	1	1	5	3	2	1		0	2		2		8											0	8	1	12	1	13	1
2836	50	4.13333	65	163	24.46	3	2	2	1	90	0	0		0	2	1	2	1	1	1	5	3	2	1		0	2		2		1											0	1	1	4	1	4	1
2835	48	15.7333	79	170	27.34	3	3	3	1	90	0	0		0	6	1	2	1		1	7	3	2	1		0	2		2		4											0	4	1	16	1	15	1
2833	63	18.6	69	170	23.88	1	2	2	1	90	0	0		0	5	1	2	1	1	1	2	4	2	1	1	0	2		2		1	1	1			1						0	2	1	18	1	19	1
2832	55	38.7667	69	176	22.28	1	2	3	0	100	1	1		0	8	1	2	1	2	1	8	3	2	1		0	2		2		16	3			1	9						0	25	1	38	1	40	1
283	72	6.96667	73.6	176.6	23.60	2	3	3	0	100	0	1		0	2	2	2	1	1	1	5	3	2	1		0	2		1		0											0		0	7	1	8	1
2829	56	7.96667	75	171	25.65	1	2	3	1	90	0	0		0	5	2	2	1	1	1	5	3	2	1		0	2		2		3											0	3	1		0		0
2822	73	6.5	42	165	15.43	3	2	2	0	100	0	0		0	9	1	2	1	3	1	5	3	2	1		0	2		2		3											1	3	1		0		0
2821	58	9.6	60	160	23.44	1	2	2	1	90	0	0		0	2	1	2	1	1	1	2	3	2	1		0	2		2		1	3			1	0						0	1	1		0		0
282	61	14.4333	60.2	172.8	20.16	2	2	3	0	100	0	0		0	5	3	2	1	1	1	5	4	2	5	1	0	3			2	7											0	7	1	14	1	14	1
2814	59	3.8	60	165	22.04	3	2	2	0	100	1	1		0	5	2	2	1		1	5	4	2	1	1	0	2		1		1											0	1	1		0		0
2813	74	42.6	54	159	21.36	1	3	3	1	90	0	1		0	4	1	2	1		1	5	4	2	1	1	0	2		1		3	1	1			2	3			1	13	0	18	1		0		0
2812	72	12.8667	54	155	22.48	1	2	2	2	80	0	1	1	0	9	1	2	1		1	5	4	2	1		0	2		1		8											0	8	1		0		0
280	63	7.9	56.1	168.9	19.67	2	2	2	0	100	0	0		0	4	1	2	1		1	5	4	2	1		0	2		1		5	3			1	0						1	5	1	7	1	8	1
2797	58	10.1	84	178	26.51	2	2	2	0	100	0	0		0	5	1	2	1		1	5	4	2	1	1	0	3			2	3	2		1		0						0	3	1	10	1	10	1
2796	63	31.5333	61	169	21.36	3	3	3	0	100	1	1	1	0	5	1	2	1		1	5	2	1	1		0	2		1		18	3			1	5						0	23	1		0		0
2795	48	5.33333	67.5	172	22.82	1	2	2	0	100	0	0		0	2	1	2	1	1	1	5	4	2	1	1	0	2		1		2											0	2	1		0		0
2789	56	5.43333	49.8	163	18.74	1	3	3	1	90	1	1		0	5	1	2	1		1	5	4	2	1		0	2		1		1	3			1	0						0	1	1		0		0
2788	55	10.5333	68	176.5	21.83	1	3	3	1	90	0	0		0	9	1	2	2		1	5	4	2	1	1	0	2		1		5											1	5	1		0		0
2787	48	10.6667	79.6	175	25.99	3	2	2	0	100	0	0		0	3	1	2	1	3	1	3	4	2	1		0	2		1		6											0	6	1		0		0
2786	40	21.5333	85	170	29.41	1	3	3	1	90	0	0		0	8	2	2	1		1	5	4	2	1		0	2		1		21											0	21	1		0		0
2785	54	59.8	66	169	23.11	1	2	3	1	90	0	0		0	5	1	2	1	1	1	5	3	2	1		0	2		2		4	3			1	14	1	1			11	0	29	1		0		0
2784	65	48.8667	62.7	161.3	24.1	1	3	3	1	90	0	0		0	5	1	2	1		1	5	3	2	1		0	2		1		11	3			1	1	2		2		1	1	13	1	48	1	49	1
278	60	24.4667	70.6	166.8	25.38	2	2	2	0	100	0	0		0	2	1	2	1	1	1	5	3	2	1		0	2		3		14	3			1	3	1	1			0	0	17	1		0		0
2778	65	52.8	62	172	20.96	1	3	3	1	90	0	1		0	5	1	2	1		1	5	3	2	1		0	2		1		27	3		1		2						0	29	1	52	1	49	1
2775	61	5.96667	67	166	24.31	2	2	3	0	100	0	0		0	1	1	2	1		1	8	2	1	1		0	2		1		2											1	2	1		0		0
2773	67	13.2667	49	158.7	19.46	3	2	2	0	100	0	0		0	3	2	2	1		1	5	3	2	1		0	2		1		12											0	12	1		0		0
2772	52	66.5333	55	158	22.03	1	2	3	0	100	0	1		0	5	1	2	1		1	5	3	2	1		0	2		1		15	3			1	10	4				4	1	29	1		0		0
2764	61	9	67	160	26.17	1	2	2	0	100	0	0		0	3	1	2			1	4	4	2	1	1	0	2		1		1											0	1	1		0		0
2763	55	42.7	69	170	23.88	1	3	3	1	90	0	0		0	4	1	2	1	1	1	5	4	2	1	1	0	1	1			25	2		1		14						0	39	1		0		0
276	72	7.2	70.9	174.1	23.39	2	2	3	0	100	0	0		0	3	1	1	1	1	1	3	3	2	1		0	2		3		5											0	5	1	7	1	7	1
2758	64	9.73333	67.6	170	23.39	1	2	2	1	90	0	1		0	8	1	2	1		1	5	4	2	1		0	2		1		5											0	5	1		0		0
2750	43	11.2333	60	155.6	24.78	1	2	3	1	90	0	0		0	2	1	2	1		1	2	2	4	2	1	0	2		1		5	3			1	3						0	8	1		0		0
2748	62	14.3333	71	173	23.72	1	2	2	1	90	0	0		0	2	1	2	1		1	2	3	2	1		0	3			1	8											0	8	1	18	1	22	1
2745	51	4.26667	54	170	18.69	3	2	2	0	100	0	0		0	3	1	2	1	1	1	4	4	2	1		0	2		1		2											0	2	1		0		0
2743	52	11.9667	39	158	15.62	1	3	3	0	100	1	1		0	5	2	2	1		1	5	2	1	1		0	2		2		9											0	9	1		0		0
2740	73	16.0667	66.7	150	29.64	1	2	2	0	100	0	1		0	5	1	2	1		1	3	3	2	1		0	2		2		0											0		0		0		0
2731	60	12.2	43	159	17.01	1	3	3	1	90	0	1		0	5	1	2	1	2	1	5	3	2	1		0	2		1		5											0	5	1		0		0
2724	55	48.3667	56	159.5	22.01	1	2	2	0	100	0	0		0	5	1	2	1		1	3	2	1	1		0	2		1		15											1	15	1	48	1	48	1
2722	70	25.2667	66	169	23.11	3	3	3	0	100	0	1		0	2	2	1	1	1	1	2	3	2	1		0	1	1			14	2		1		1						0	15	1		0		0
2720	66	4.63333	68.4	160	26.72	1	2	2	0	100	0	0		0	1	2	1	1	1	1	1	2	1	1		0	2		1		2											0	2	1		0		0
2717	71	3.96667	59.5	166.7	21.41	1	3	3	1	90	0	0		0	9	1	2	1	1	1	4	4	2	1		0	2		1		1											0	1	1		0		0
2716	48	16.1	59.7	163.5	22.33	2	3	3	1	90	0	0		0	4	2	1	1	1	1	5	3	2	1		0	2		1		15											0	15	1		0		0
2715	59	11.8667	75	160	29.30	1	2	2	0	100	1	1	1	0	3	2	2	1	1	1	3	4	2	1		0	2		3		2	3			1	7						0	9	1	12	1	12	1
2714	67	19.4	74	172	25.01	3	2	2	0	100	1	1	0	0	9	2	2	1	1	1	5	3	2	1		0	2		3		10	3			1	2	1	1			0	0	12	1	19	1	21	1
2713	80	8.43333	51	168.9	17.88	1	2	2	0	100	0	1		0	9	2	2	1	1	1	2	4	2	1		0	2		3		4											0	4	1		0		0
271	51	15.1667	72.8	170	25.19	2	3	3	1	90	0	0		0	8	1	1	1		1	8	4	2	1		0	2		1		2	3			1	6						1	8	1	15	1	15	1
2708	67	2.43333	73	165	26.81	1	2	2	0	100	0	1		0	3	1	2	1	1	1	3	2	1	1		0	2		3		0											0		0		0		0
2705	78	9.36667	56.7	162.1	21.58	2	3	3	2	80	0	1		0	2	2	1	1		1	3	3	2	1		0	2		3		4											0	4	1		0		0
2703	65	42.5	61	166	22.14	3	2	3	0	100	0	0		0	5	1	2	1	1	1	2	2	1	1		0	2		3		42											0	42	1		0		0
2702	57	43.2667	60.1	155.2	24.95	1	2	2	0	100	1	1	0	0	6	1	2	1	1	1	9	2	1	1		0	2		3		24	3			1	16						0	40	1		0		0
2701	70	13.6	52	155	21.64	1	3	3	1	90	0	0		0	5	1	2	1	1	1	2	2	1	1		0	2		2		9	3			1	2						0	11	1	14	1	14	1
2700	78	4.73333	71	159	28.08	1	3	3	1	90	0	1	0	0	2	2	1	1	1	1	5	4	2	1		0	2		3		1											0	1	1		0		0
270	42	11.7	67	167.2	23.97	2	2	2	0	100	0	1		0	2	1	2	1	1	1	2	4	2	1		0	2		1		5	3			1	3						1	8	1	13	1	15	1
2698	63	8.6	77	161	29.71	2	3	3	2	80	0	0		0	2	2	2	1	1	1	2	1	1	1		0	2		2		5	3			1	2						0	7	1		0		0
2691	61	46.2667	71	170	24.57	2	3	3	1	90	0	1		0	9	2	2	1	1	1	1	3	2	1		0	1	1			1	2		2		7	3			1	33	0	41	1	49	1	50	1
2683	79	16.3333	51	165	18.73	2	2	2	1	90	0	1		0	9	1	2	1	1	1	3	3	2	4		0	1	1			1	2		1		1						0	2	1		0		0
2682	48	2	48.8	173	16.31	2	3	3	1	90	0	0		0	5	2	2	1	1	1	5	3	2	1	1	0	1	1			0	2		1		0						0		0		0		0
2681	19	6.53333	70	170	24.22	1	3	3	2	80	0	0		0	8	1	2	1	1	1	5	4	2	1		0	2		1		4											0	4	1		0		0
2677	73	2.6	59	142	29.26	1	3	3	1	90	0	0		0	6	2	2	1	1	1	5	4	2	2		0	2		1		0											0		0	2	1	2	1
2676	76	20.0333	72	163	27.10	2	2	2	2	80	1	1		0	2	2	1	1	1	1	2	3	2	1			2		1		0											0		0		0		0
2674	58	10.9667	74.4	166	27.00	1	2	2	6		0	1		0	9	1	3	1		1	5	4	2	1	1	1	2		3		0											0		0	11	1	11	1
2670	57	145.933	62.8	167.3	22.44	2	2	2	0	100	0	0		0	2	1	2	1	3	1	2	2	1	1		0	1	4			2	2		1		5						0	7	1		0		0
2665	46	52.4	65.9	176	21.27	1	2	2	0	100	1	1		0	3	2	2	1	3	1	5	3	2	1	0	0	2		1		38	3			1	2	4				9	0	49	1		0		0
266	48	16.2	72.6	168.1	25.69	3	2	2	1	90	1	1	1	0	1	2	1	1	3	1	5	4	2	1	1	0	3			2	4	2		3		4						1	8	1	16	1	17	1
2659	67	11.0333	50.5	161.7	19.31	1	3	3	0	100	0	0		0	4	1	2	1	3	1	5	3	2	1	0	0	2		3		0	2		1		7	3			1	0	0	7	1	12	1	13	1
2657	67	46.2	60.3	154.6	25.23	1	2	2	0	100	0	1		0	2	2	1	1	3	1	5	3	2	1	0	0	2		3		17	4				6	3			1	7	0	30	1		0		0
2656	61	7.23333	63.6	169.8	22.06	1	3	3	0	100	1	0		0	2	1	2	2		1	2	3	2	1	0	0	2		1		4											0	4	1	11	1	11	1
2655	68	4.93333	64.1	161.4	24.61	1	2	2	0	100	0	0		0	1	2	1	2		1	1	4	2	1	1	0	2		1		0											0		0	5	1	6	1
2654	51	40.1667				4	2	2	6		0	0		0	9	2	2	1		1	2	3	1	1		0	2		1		28	4				8						0	36	1		0		0
2648	55	14.3	54.7	168.7	19.22	1	3	3	1	90	1	0		0	4	1	2	1	3	1	5	2	1	1	0	0	2		3		3											1	3	1	16	1	16	1
2640	47	42.3333				1	2	2	6		1	0		0	1	1	2	2		1	9	4	2	5			2		3		0	2		1		21	3			1	2	0	23	1	43	1	45	1
264	53	21	62.7	158.5	24.96	1	1	1	0	100	0	0		0	5	3	2	1		1	5	4	2	1		0	2		1		2	3			1	4						1	6	1	33	1	33	1
2639	51	61.4	70	176	22.60	1	3	3	2	80	0	0		0	2	1	2	1	1	1	2	3	2	1	0	0	2		1		34	3			1	16						0	50	1		0		0
2638	55	64.7	73	171	24.96	3	2	2	0	100	0	1		0	3	1	2	1		1	3	4	2	1	0	0	1	2			3	2		1		32	4				6	0	41	1		0		0
2636	70	43.3333	66.8	161	25.77	1	2	2	0	100	0	1		0	2	1	2	1	1	1	1	1	1	1	0	0	2		3		9	3			1	8	2		1		9	0	26	1	44	1	45	1
2635	58	22.9	59.8	162.3	22.70	1	2	2	0	100	0	0		0	5	2	1	1		1	5	3	2	2	0	1																0		0		0		0
2632	50	68.8333	53.4	153.3	22.72	1	1	1	0	100	0	1		0	3	1	2	1	1	1	5	3	2	1	0	0	2		1		7											1	7	1	70	1	69	1
2626	60	31.1	76.3	181	23.29	2	2	2	0	100	0	1		0	5	1	2	1	3	1	5	2	1	1	0	0	2		1		2	2		3		3	3			1	13	0	18	1	31	1	31	1
2624	77	26.0333	47.9	154.9	19.96	1	3	3	2	80	0	0		0	2	2	2	1	3	1	5	3	2	1	0	0	2		3		19	3			1	1						1	20	1	26	1	26	1
2611	59	3.53333				1	3	3	2	80	0	1		0	2	1	2	1		1	5	3	2	1		0	2		1		2											1	2	1	7	1	6	1
2609	63	28.9667	55.1	165.3	20.17		2	2	0	100	1	1		0	5	1	2	1	3	1	5	3	2	1	1	0	2		6		20	2		1		0	3			1	0	1	20	1		0		0
2602	54	44.7667	70.8	170.5	24.35	3	2	2	0	100	0	0		0	4	1	2	1	3	1	5	3	2	1	0	0	2		1		7	3			1	7	4				1	0	15	1		0		0
2601	77	23.0333	52.9	146	24.82	1	2	2	0	100	0	0		0	9	1	2	1	1	1	3	3	2	1	0	0																1		0	30	1	30	1
2598	49	31.6333	56.7	168.3	20.02	1	3	3	1	90	0	0		0	3	1	2	1	3	1	5	3	2	1	0	0	2		1		29	4				0						1	29	1		0		0
2597	75	3.46667	54.5	162.8	20.56	1	3	3	2	80	1	0		0	2	1	2	1	3	1	5	4	2	6	0	0																0		0	3	1	0	1
2591	46	3.1	66.7	181.4	20.27	2	3	3	1	90	0	0		0	5	1	2	1	3	1	5	4	2	1	0	0	2		3		0											0		0	10	1	10	1
2588	54	37.9333	62.5	170	21.63	1	2	2	1	90	0	1		0	3	1	2	1	3	1	5	3	2	1	0	0	2		1		26	3			1	5						0	31	1		0		0
2583	57	64.7	63	168	22.32	1	2	2	0	100	0	1		0	4	1	2	1	3	1	5	3	2	1	0	1	2		3		13	3			1	33	4				3	1	49	1		0		0
2582	57	29.7333	85.9	167.6	30.58	1	2	2	1	90	1	1		0	1	1	2	2		1	1	3	2	1	0	0	2		1		18											1	18	1	33	1	33	1
2581	60	10.5667	81.4	182.6	24.41	1	2	2	6		0	0		0	3	2	1	1	3	1	5	3	2	6	1	0	3			2	3	2		1		4						1	7	1	11	1	11	1
2577	49	19.8	59.9	161.3	23.02	1	2	2	0	100	0	1		0	5	2	2	1	3	1	5	3	2	1	0	0	2		3		2	3			1	2	2		1		10	1	14	1	28	1	29	1
2573	44	49.7333	77	183.1	22.97	3	2	2	0	100	0	0		0	3	1	2	1	3	1	4	3	2	1	0	0	2		1		18	1	2			0	3			1	11	0	29	1	50	1	46	1
2572	48	66	70.7	174.7	23.17	1	2	2	0	100	0	0		0	4	1	2	1	3	1	4	2	1	1	0	0	2		1		57											0	57	1		0		0
2571	64	63.7667	68.8	149	30.99	1	2	2	0	100	0	1		0	3	1	2	1	3	1	3	4	2	1	1	0	2		1		5	2		3		16	3			1	15	0	36	1		0		0
2570	57	33.3667	75.4	167	27.04	1	2	2	0	100	0	1		0	4	1	2	1		1	5	3	2	1		0	2		1		15	2		3		6	4				2	0	23	1	33	1	34	1
2566	68	21.8667	52.5	164	19.52	1	3	3	0	100	0	0	1	0	3	2	2	1	3	1	3	3	2	1	0	0	2		1		0											0		0	25	1	22	1
2565	72	27.8667	51.3	154.7	21.44	1	2	2	1	90	0	1	0	0	5	1	2	1	3	1	5	2	1	1	0	0	2		1		73											0	73	1	30	1	30	1
2563	57	2.5	53.8	157.5	21.69	3	2	2	0	100	0	1		0	8	1	2	1	3	1	3	4	2	1	1	0	2		1		0											0		0	4	1	4	1
2559	65	45.4	51.5	164.6	19.01	1	2	2	0	100	0	0		0	1	1	2	2		1	1	3	2	1	0	0	2		3		32	3			1	4						1	36	1		0		0
2556	58	24.4	73.9	179.1	23.04	2	2	2	0	100	1	1		0	3	2	2	1	3	1	3	3	2	1	0	0	2		1		4											1	4	1	26	1	26	1
2541	71	45.2333	53.6	150.8	23.57	1	2	2	0	100	1	1		0	4	1	2	1	3	1	5	3	2	1	0	0	2		3		7											0	7	1		0		0
2540	69	12.8	68	171	23.26	1	2	2	0	100	0	0		0	4	1	2			1	5	2	1	1	0	0																0		0	33	1	26	1
2526	44	9.03333	85.1	172	28.77	1	2	2	0	100	0	0		0	9	2	2	1	3	1	3	3	2	1	0	0	3			1	5											1	5	1	9	1	8	1
2513	77	7.73333	58.6	161.8	22.38	1	3	3	1	90	0	0		0	5	1	2	1	3	1	3	3	2	6	0	0	2		1		2	2		3		0						0	2	1		0		0
2512	51	13.3333	74.6	170.4	25.69	1	2	3	1	90	0	0		0	1	1	2	2		1	1	3	2	1	0	0	2		1		8											0	8	1	19	1	19	1
2510	47	29.4	80.4	179.9	24.84	3	3	3	1	90	0	1		0	4	1	2	1	3	1	4	3	2	1	0	0	2		1		7	2		7		11	3			1	4	1	22	1	32	1	33	1
2509	54	10.6333	54.7	155.2	22.71	1	3	3	1	90	0	1		0	1	1	2	1	1	1	5	3	2	6	0	0	2		3		3	3			1	5						1	8	1	12	1	12	1
2508	42	11.6333	67.2	176.5	21.57	2	2	2	0	100	0	0		0	3	1	2	1	3	1	2	3	2	1	1	0	2		1		2	3			1	0						1	2	1	13	1	10	1
2506	46	21.4667				1	2	2	6		0	0		0	9	1	2	2		1	2	4	2	1			2		7		2	3			1	1						1	3	1	21	1	21	1
2502	62	18.8333	59	172.1	19.92	3	3	3	1	90	1	1		0	8	1	2	1	3	1	5	3	2	1	0	0	2		3		7	3			1	3						0	10	1	19	1	19	1
2498	42	51.9333	74.9	173.8	24.80	3	2	2	1	90	0	0		0	2	2	2	1	1	1	5	3	2	1	0	0	2		1		41	4				6						1	47	1		0		0
2495	66	32.9333	71.9	174	23.75	1	2	2	1	90	1	0		0	8	2	2	1	3	1	8	3	2	1		0	2		3		0											1		0	38	1	38	1
2482	53	41.2	63.2	156.7	25.74	1	3	3	1	90	0	1		0	5	2	1	1	3	1	5	3	2	6	0	0	2		1		6	2		3		5	3			1	7	1	18	1		0		0
2481	21	7.93333	64	177.6	20.29	1	2	2	0	100	0	0		0	2	2	2	1	3	1	5	3	2	6	0	0	3			2	1	2		4		0						1	1	1	9	1	6	1
2477	62	52	56.7	159.8	22.20	1	2	2	1	90	0	0		0	2	1	2	2		1	2	3	2	1	0	0	2		3		24	3			1	3	2		1		3	1	30	1	57	1	58	1
2476	73	31.2667	70.6	165.9	25.65	1	2	2	0	100	1	0		0	1	1	2	1	3	1	1	3	2	1	0	0	2		1		11	3			1	2						1	13	1	34	1	35	1
2467	56	82.5667	76.5	168	27.10	1	2	3	1	90	0	1		0	1	1	2	1	2	1	1	3	2	1	0	0																1		0		0		0
2462	41	97	58.9	177.2	18.76	3	3	3	1	90	0	0		0	2	1	2	1	2	1	5	3	2	1	0	0	4				8											1	8	1		0		0
2460	55	42.2667	66	169.2	23.05	1	2	2	1	90	0	1		0	5	1	2	1	3	1	2	3	2	1	0	0	2		1		0	2		3		11	3			1	9	1	20	1	51	1	52	1
2455	27	7.2	66.8	176	21.57	1	2	2	0	100	0	0		0	9	1	2	1		1	9	2	1	2		0	3			1	0	1	2			0						0		0	8	1	5	1
2447	42	28.8	60.1	162.9	22.65	3	1	1	0	100	0	0		0	3	1	2	1	1	1	5	3	2	1	0	0	2		1		27											0	27	1	30	1	31	1
2435	54	25.0333	73.1	179	22.81	1	2	2	0	100	1	1	1	0	4	1	2	1	3	1	5	3	2	1	0	0	2		1		2	3			1	5						0	7	1	26	1	26	1
2434	71	1.4	49.8	166	18.07	1	2	2	0	100	1	0		0	8	1	2	1	3	1	5	4	2	1	0	0	2		1		0											0		0	6	1	6	1
2427	66	21.5667	41.6	146	19.52	1	3	3	1	90	0	0		0	6	1	2	1	3	1	6	3	2	1	0	0	2		3		6	3			1	5						1	11	1		0		0
2425	62	33.1667	51.7	152	22.38	1	2	2	1	90	0	1		0	4	2	2	1	3	1	5	3	2	3	0	0																0		0		0		0
2418	51	58.9	81.2	172	27.45	1	2	2	0	100	0	1		0	5	2	1	1	3	1	5	3	2	1	0	0	2		1		20	2		7		20	3			1	6	0	46	1	61	1	65	1
2417	64	21.1667	67.3	169.1	23.54	1	2	2	6		0	0		0	8	2	2	1		1	9	4	2	1	1	0	3			1	5											0	5	1	22	1	23	1
2416	50	48.7	71	173.4	23.61	1	3	3	1	90	0	0		0	5	1	2	1		1	5	3	2	1			2		1		29	2		7		5	3			1	0	1	34	1	49	1	49	1
2415	53	80.0333	47.4	153.6	20.09	1	2	2	0	100	0	0		0	5	2	1	1	3	1	5	4	2	1	1	0	2		1		15											0	15	1		0		0
2414	74	15.1667	56.3	154.5	23.59	1	2	2	0	100	0	0		0	2	1	2	1	3	1	5	3	2	1	0	0	3			2	6	2		3		1						0	7	1	16	1	16	1
2412	51	4.23333	59.8	167.9	21.21	2	3	3	1	90	0	0		0	4	2	1	1	3	1	5	4	2	1	1	1	2		1		2	3			1	1						1	3	1	4	1	4	1
2411	51	4.53333	68.9	173.2	22.97	1	2	2	1	90	0	0		0	2	2	1	1	3	1	5	4	2	5	1	0	2		1		1	3			1	0						0	1	1	4	1	5	1
2410	44	29.9667	61.6	169.5	21.44	3	2	2	1	90	1	0		0	2	1	2	2		1	1	3	2	1	0	0	2		1		11											0	11	1	36	1	37	1
2409	75	6.16667	63.5	171	21.72	1	2	2	0	100	0	1		0	3	1	2	1	1	1	5	3	2	1	1	0	2		1		3											0	3	1	8	1	8	1
2408	43	4.8	75.7	174.5	24.86	1	2	2	1	90	0	0		0	5	1	2	1	3	1	5	3	2	1	1	1	2		1		3											1	3	1	6	1	6	1
2407	36	26.4667				1	3	3	1	90	0	0		0	9	1	2	1		1	9	2	1	1			2		2		19	3			1	0						1	19	1	54	1	53	1
2405	41	8	61.2	167.4	21.84	1	3	3	1	90	0	0		0	3	1	2	1	3	1	4	4	2	1	1	0	1	2			0	2		1		4	3			1	36	0	40	1	8	1	8	1
2404	74	9.16667	53.8	157.1	21.80	1	2	2	0	100	0	1		0	5	1	2	1	3	1	5	3	2	1	0	0	2		1		5											0	5	1	10	1	12	1
2403	52	9.03333	80	174	26.42	1	2	2	0	100	0	1		0	2	2	2	1	1	1	5	3	2	1	0	0	1	2			0	2		1		1	3			1	0	0	1	1	17	1	18	1
2402	63	60.2333	64.6	172	21.84	3	2	3	1	90	1	0		0	8	2	2	1	3	1	9	3	2	1	0	0	2		1		26	3			1	2						0	28	1	60	1	60	1
2400	56	10.2667	48.8	160	19.06	2	2	2	0	100	0	1		0	1	2	1	1	3	1	5	4	2	1	1	0	2		1		2											0	2	1	10	1	12	1
2399	47	13.1	62.7	168.6	22.06	1	2	2	0	100	1	1	1	0	8	2	2	1		1	9	2	1	1		0	1	2			0	2		1		7	3			1	0	0	7	1	13	1	14	1
2398	59	7.23333	70.9	170	24.53	1	2	3	0	100	1	1	1	0	3	2	1	1	3	1	5	4	2	1	0	0	2		1		2	3			1	0						0	2	1	7	1	7	1
2397	57	19.9667	78.9	174.4	25.94	1	2	2	0	100	0	1		0	2	1	2	1	5	1	5	3	2	1	0	0	1	2			6	2		1		5	3			1	1	1	12	1	21	1	19	1
2396	62	83.9667	81.4	172.9	27.23	1	2	2	0	100	1	1	1	0	1	1	2	2		1	1	4	2	5	1	0	3			2	1	2		3		58	4				9	0	68	1	91	1	92	1
2395	53	7.96667	50.8	167	18.22	1	2	2	6		0	0		0	2	2	2	1		1	2	4	2	1			2		1		1	3			1	1						1	2	1	8	1	8	1
2394	55	5.16667	84	180	25.93	1	2	2	0	100	1	1		0	2	1	2	1	3	1	5	3	2	1	0	0	2		1		3											0	3	1	7	1	7	1
2393	55	16.7667	71.4	173.6	23.69	1	3	3	1	90	0	0		0	2	2	2	1	3	1	2	3	2	6	1	0	3			1	4	2		1		1	4				5	1	10	1	18	1	18	1
2392	48	30.8	51.7	162.5	19.58	1	2	2	1	90	0	0		0	9	1	2	1		1	6	3	2	1	0	0	2		2		15	3			1	2						1	17	1	36	1	34	1
2391	54	100.4	70.7	169.9	24.49	1	2	2	1	90	0	0		0	3	1	2	1	3	1	3	3	2	1	0	0	2		1		90	4				3						0	93	1		0		0
2390	56	22.5333	71.8	164.4	26.57	1	2	2	0	100	0	0	0	0	2	2	2	1	3	1	4	3	2	1	0	0	2		1		7	3			1	2	2		3		0	0	9	1	25	1	25	1
2389	57	11.7667	55	155.3	22.80	1	2	2	0	100	0	0		0	1	2	2	1	5	1	2	3	2	5		0	2		1		4	3			1	0	1	1			2	0	6	1	12	1	12	1
2386	58	24.5333	56.4	159	22.31	1	2	2	6		0	0		0	9	1	3	1		1	5	3	2	4		0	3			1	5											0	5	1	32	1	32	1
2385	42	50.9	69.6	182.4	20.92	1	3	3	1	90	0	0		0	8	1	2	1		1	5	3	2	1	0	0	2		1		33	3			1	4						1	37	1	52	1	52	1
2383	24	16.4	89.1	173.4	29.63	1	3	3	1	90	0	0		0	4	1	3	1	3	1	5	3	2	2	0	0	1	4			1	2		1		6						0	7	1	20	1	20	1
2378	69	17.5	50	163	18.82	3	3	3	1	90	0	0		0	6	2	1	1	3	1	5	3	2	6	0	0	3			1	9											0	9	1	44	1	44	1
2376	71	45.4667	47.7	150	21.20	1	3	3	2	80	1	1		0	8	2	1	1	3	1	4	3	2	1	0	0	2		2		10	3			1	10						0	20	1	45	1	46	1
2375	60	95.8	66.5	169.2	23.23	1	2	2	0	100	0	1	0	0	8	2	2	1	3	1	2	3	2	1	0	0	3			1	9	2		1		9	2		7		8	0	26	1		0		0
2372	52	69.8333	47.2	153.4	20.06	1	3	3	1	90	0	0		0	8	2	2	1	3	1	5	3	2	3	0	0	1	2			1	2		1		17	3			2	29	0	47	1	71	1	71	1
2371	62	9.26667	45.7	150.1	20.28	1	3	3	1	90	0	0		0	3	1	2	1	3	1	3	3	2	1	1	0	2		2		9	1	4			1						0	10	1	10	1	16	1
2365	50	11	66	169	23.11	1	3	3	1	90	1	0		0	6	1	2	1	3	1	6	4	2	1	1	1	2		1		4	2		2		1						0	5	1	11	1	11	1
2364	49	22.7	65.3	155.7	26.94	1	2	2	0	100	0	1		0	5	1	2	1	3	1	5	3	2	1	0	0	2		1		11	3			1	4						0	15	1	23	1	24	1
2362	65	6.8	54.7	161.7	20.92	1	2	3	1	90	0	1		0	8	3	2	1	3	1	9	3	2	1	1	0	2		1		1											1	1	1	7	1	7	1
2358	36	14.5667	81.1	186.4	23.34	2	3	3	1	90	0	0		0	6	2	1	1	3	1	5	3	2	4	0	0	3			2	1	2		1		7						1	8	1	14	1	15	1
2355	67	10.3	65.9	165	24.21	1	2	2	1	90	0	1		0	8	1	2	1	3	1	2	3	2	1	0	0	2		2		3	3			2	3						1	6	1	11	1	11	1
2352	38	4.93333	71.3	173.7	23.63	1	3	3	1	90	0	0		0	8	1	2	1	3	1	5	3	2	1		0	2		1		1											0	1	1	33	1	33	1
2351	78	25.6333	51	160	19.92	1	3	3	1	90	0	1	0	0	3	2	2	1	3	1	3	3	2	1	0	0	2		1		8	3			1	2						0	10	1	25	1	25	1
2349	66	25.0667	71.4	174.4	23.47	1	2	2	1	90	1	1		0	9	1	2	1	3	1	2	3	2	1	0	0	2		1		9	2		2		2	3			1	3	1	14	1	43	1	46	1
2348	64	40.6	53.3	148.3	24.24	1	3	3	1	90	0	1		0	5	1	2	1	3	1	4	3	2	1		0	2		1		8	2		2		7	3			1	12	0	27	1	40	1	40	1
2347	63	85.3333	56.9	154.4	23.87	1	3	3	0	100	1	0		0	3	2	2	1	3	1	2	2	1	1	0	0	2		1		77	3			1	4						0	81	1	93	1	97	1
2346	44	28.0333	75.6	174.1	24.94	1	2	2	6		0	0		0	9	1	2	1		1	2	3	2	1		0	2		1		10											1	10	1	31	1	32	1
2345	61	33.1667	83.9	175.6	27.21	1	2	2	0	100	0	1		0	2	1	2	1	3	1	5	3	2	1	0	0	2		2		16	1	4			11						0	27	1	36	1	36	1
2344	44	11.3	76.7	160	29.96	1	3	3	1	90	0	0		0	5	2	2	1	3	1	4	4	2	1	1	0	2		1		1	2		2		0	3			2	1	0	2	1	12	1	12	1
2343	57	139.367	63.9	168	22.64	1	2	2	0	100	0	1		0	6	1	2	1		1	6	2	1	1		1	2		1		24											0	24	1		0		0
2339	68	7.8	72.2	176.9	23.07	1	3	3	1	90	0	0		0	8	1	2	1	3	1	9	4	2	1	1	0	2		1		3											0	3	1	7	1	8	1
2338	49	29.0333	66.4	166.8	23.87	1	3	3	1	90	0	0		0	1	1	2	1	3	1	1	4	2	1	0	0	1	1			1	3			2	11	2		1		3	1	15	1	29	1	31	1
2333	66	138.4	67	160	26.17	1	2	3	0	100	0	0		0	2	1	2	1	3	1	5	4	2	1		0	4				18	2		1		6						0	24	1		0		0
2332	49	8.73333	62.3	175	20.34	2	2	3	1	90	0	0		0	3	2	2	1	3	1	3	3	2	1		0	2		1		1	2		2		1						1	2	1	9	1	9	1
2323	58	14.8667	67.2	176	21.69	3	3	3	0	100	1	1		0	3	1	2	1	3	1	3	4	2	1		0	1	4			1	4				4	2		1		4	0	9	1	16	1	17	1
2317	42	16.8	54.8	165	20.13	1	3	3	1	90	0	0		0	5	1	2	1	3	1	9	4	2	5		0	1	4			2	2		1		9						0	11	1	17	1	17	1
2312	62	42.7333	67.9	168	24.06	1	2	2	1	90	0	1		0	2	1	2	1	3	1	1	3	2	1		0	1	1			7	2		1		21	2		2		0	1	28	1	42	1	42	1
2311	42	49.1	62	171	21.20	3	2	3	0	100	0	0		0	8	2	2	1	3	1	9	4	2	5		0	1	4			2	2		1		21						0	23	1	49	1	50	1
2310	67	35.9	75	170	25.95	1	2	3	2	80	1	0		0	2	1	2	1	3	1	2	2	1	1		0	2		1		18	2		2		0						1	18	1	36	1	37	1
2309	49	98.5667				1	2	2	6		0	0	1	0	3	1	2	1		1	5	3	2	1		0	1	1			8	2		1		70	3			1	10	0	88	1	101	1	101	1
2298	49	14.7333	67				3	3	1	90	0	0		0	6	2	2	1	3	1	6	4	2	1		0	1	1			5	2		1		4						0	9	1	15	1	16	1
2297	57	31.8	74.9	170.5	25.77	1	2	3	0	100	1	1		0	2	1	2	1	3	1	5	3	2	1		0	1	1			1	2		1		5	2		2		2	1	8	1	33	1	33	1
2296	69	11.3667	84	177.7	26.60	1	2	2	1	90	1	1		0	5	1	2	1	3	1	5	3	2	1		0	1	4			2	2		1		4						0	6	1	11	1	11	1
2295	39	13.9	65.1	170	22.53	1	2	2	1	90	0	0		0	9	2	1	1	3	1	5	3	2	1		1	2		1		2											1	2	1	15	1	15	1
2294	42	151.633	57.3	172	19.37	1	2	2	1	90	0	0	0	0	2	1	2	1	3	1	2	3	2	1		0	1	1			21	2		1		14	2		2		0	1	35	1	157	1	157	1
2282	68	6.13333	66.7	161.2	25.67	1	3	3	1	90	1	1	0	0	2	2	2	1	3	1	5	3	2	1	1	0	2		1		4											0	4	1	8	1	9	1
2276	67	30.7	70.1	163.3	26.29	1	3	3	1	90	0	0	0	0	6	2	1	1	3	1	6	4	2	4		0	1	1			1	2		1		0	2		2		0	0	1	1	31	1	32	1
2275	67	85.1667	72.3	172	24.44	1	2	3	1	90	1	1		0	3	1	2	1		1	5	3	2	1		0	1	4			1	2		2		26						1	27	1	96	1	97	1
2263	65	12.5	63.6	170	22.01	1	3	3	1	90	1	1	1	0	4	2	2	1	3	1	5	3	2	1	1	0	2		1		4	3			1	1						0	5	1	16	1	17	1
2250	66	9.73333	62	185.4	18.04	3	3	3	2	80	0	1		1	9	1	2	1		1	9	3	2	1	0	0	2		2		2	3			1	2						1	4	1	9	1	9	1
2243	43	18.7667	60	165	22.04	1	3	3	1	90	0	1	2,3	0	4	2	2	1	3	1	5	3	2	2		0	1	1			2	2		1		3						1	5	1	18	1	18	1
2234	53	47.7667				1	2	3	6		0	0		0	9	1	2	1		1	5	4	2	1		0	1	4			11	2		1		1						0	12	1	48	1	49	1
2233	77	45.6667	52	160.9	20.09	1	2	2	6		1	0		0	8	1	1	1	3	1	9	3	2	1	1	0	2		1		4	2		2		7						0	11	1	47	1	47	1
2230	79	12.1667	84.2	172.5	28.30	1	2	2	1	90	1	1		0	8	1	2	1	3	1	9	3	2	1		0	2		3		2	3			1	0						0	2	1	13	1	14	1
2228	68	16.2333	69.4	169.3	24.21	1	2	2	0	100	0	1		0	6	1	2	1	3	1	5	3	2	1	0	0	2		1		10											1	10	1	17	1	17	1
2225	59	140.233	50.5	165.4	18.46	1	2	2	1	90	0	0		0	6	1	2	1	3	1	6	2	1			0	1	4			13	4				48	2		1		4	0	65	1	140	1	141	1
2219	69	23.8667	42.3	146.4	19.74	1	3	3	1	90	0	0		0	9	1	2	1	3	1	5	3	2	1		0	1	4			2	2		1		6	2		2		5	0	13	1	23	1	24	1
2217	53	44.0333	64	173.7	21.21	3	3	3	1	90	1	1		0	3	1	2	1	3	1	5	4	2	1	1	0	2		3		0	3			1	8	2		1		15	0	23	1		0		0
2215	80	14.3333	61.3	160.5	23.80	2	2	2	0	100	0	1		0	6	1	1	1	4	1	5	4	2	1	0	0																0		0		0		0
2211	54	26.6	58	159.4	22.83	3	3	3	1	90	0	1		0	5	1	2	1	3	1	5	3	2	1	0	0	2		3		9	3			1	2	2		2		2	0	13	1	27	1	28	1
2210	76	11.5	51	154.5	21.37	1	2	2	0	100	1	1		0	6	2	1	1	3	1	7	3	2	1	0	0																0		0		0		0
2209	64	4.73333	45.2	157.6	18.20	1	3	3	1	90	0	0		0	2	2	1	1	3	1	2	4	2	1	0	0	2		3		1											0	1	1	4	1	5	1
2207	40	32.1667	65.2	175.8	21.10	3	2	2	0	100	1	0	0	0	4	2	2	1	3	1	5	4	2	1	1	0	2		1		10											0	10	1		0		0
2206	58	20.1667	69.1	174	22.82	3	2	2	1	90	0	1	0	0	2	1	2	2		1	1	4	2	1	0	0	3			1	13											0	13	1	20	1	28	1
2205	78	12.1667	40.5	152	17.53	3	2	2	6		0	1		0	9	1	2	1		1	6	3	2	1	0	0	2		2		2											0	2	1	19	1	19	1
2204	40	24.3	73.6	171.7	24.97	1	3	3	1	90	0	0		0	5	1	2	1	3	1	5	4	2	1	0	0	1	4			5	2		2		0						1	5	1	24	1	24	1
2203	85	19.4	75	172	25.35	3	3	3	2	80	1	0		0	5	1	2	1	3	1	5	3	2	1	0	0	2		3		5											1	5	1		0		0
2202	56	34.7667	56.2	163.5	21.02	1	3	3	1	90	0	0		0	6	1	2	1	3	1	6	3	2	1	0	0	2		3		4	3			1	19	4				1	0	24	1		0		0
220	59	5.36667	58.1	160	22.70	2	3	3	1	90	1	0		0	4	1	1	1		1	8	4	2	1	1	0	2		1		3											0	3	1	5	1	5	1
2195	40	4.13333				1	2	2	6		0	0		0	4	2	2	1		1	4	4	2	1	1	0	2		1		2											0	2	1	22	1	22	1
2191	66	20.0667	66	167	23.67	1	3	3	1	90	0	0		0	2	1	2	1	3	1	5	3	2	1	0	0	2		2		11											1	11	1	20	1	20	1
2190	71	15.1	67.7	160	26.45	3	2	2	0	100	0	1		0	2	1	2	1	3	1	3	3	2	1		0	2		2		6											1	6	1	16	1	17	1
2189	74	15.7	54.6	156.6	22.26	1	3	3	1	90	1	1		0	2	1	2	1	1	1	5	4	2	1	0	0	2		3		11											1	11	1		0		0
2185	50	7.86667	69	169.8	24.16	3	2	2	0	100	0	0		0	3	1	2	1	4	1	3	4	2	1	1	0	2		3		4	3			1	0						0	4	1	20	1	20	1
2183	48	3.33333	64.6	166.5	23.30	2	3	3	1	90	0	0		0	6	2	2	1		1	8	4	2	1	1	1																0		0	5	1	9	1
2181	50	2.6	61	161.2	23.47	1	3	3	1	90	1	0		0	3	2	1	1	3	1	8	4	2	1	1	0	2		1		1											0	1	1	3	1	3	1
2180	68	0.866667		167		2	3	3	2	80	0	0		0	9	2	2	1	3	1	5	3	2	4	1	0	3			2	0											0		0	1	1	1	1
218	55	-0.4	74	176	23.89	2	2	2	0	100	1	1	3	0	2	1	2	1	1	1	2	3	2	1		0	2		1		1											0	1	1	4	1	8	1
2179	35	3.23333	69.5	170.7	23.85	1	2	2	1	90	0	1		0	9	2	2	1	3	1	3	3	2	1	0	0																0		0	6	1	4	1
2178	56	33.6	73.4	176	23.70	2	2	3	0	100	1	0		0	3	1	2	1	1	1	3	4	2	1	1	0	2		1		12	3			1	8	2		3		4	1	24	1		0		0
2174	64	10.5667	74.4	167.7	26.45	1	3	3	1	90	0	1	0	0	6	2	1	1		1	7	3	2	1	0	1	2		1		1	3			1	1	2		2		0	0	2	1	10	1	10	1
2171	53	21.4	75.2	174	24.84	2	2	3	1	90	0	1		0	1	1	2	2	4	1	1	3	2	1	1	0	2		3		2	3			1	4	2		1		0	1	6	1	21	1	21	1
2168	49	21.7	69.4	161.2	26.77	1	2	2	1	90	0	0		0	2	1	2	1	3	1	5	3	2	1	0	0	2		1		12											1	12	1	21	1	22	1
2166	67	4.06667	67.7	164.4	25.05	1	3	3	0	100	0	1		0	3	2	2	1	3	1	5	3	2	1	0	0	2		2		3											0	3	1	11	1	11	1
2164	55	62.9	67.2	164.6	24.80	2	3	3	1	90	0	1	0	0	5	1	2	2		1	2	4	2	1	0	0	2		1		48											0	48	1		0		0
216	64	15.3333	61.9	170.5	21.29	2	2	2	0	100	0	1		0	1	3	2	1		1	1	3	2	1		0	2		1		24											1	24	1	30	1	30	1
2158	67	106.8	63	161.6	24.12	1	3	3	1	90	0	1	0	0	4	2	2	1	3	1	5	3	2	1	0	0	2		1		100											0	100	1		0		0
2155	56	13.0667	71.7	167.9	25.43	1	3	3	1	90	1	1		0	9	1	2	1	1	1	5	4	2	1	1	0	2		1		0											1		0	14	1	14	1
2154	74	13.3333	54.4	164.8	20.03	2	2	2	0	100	0	0		0	2	1	2	1	3	1	2	3	2	1	0	0	2		2		6											0	6	1	13	1	13	1
2152	57	2.76667	47.3	161.1	18.23	3	2	3	0	100	0	0		0	2	2	2	1	4	1	5	4	2	1	1	0	2		1		1											0	1	1		0		0
2144	46	7.8	71.8	182.5	21.56	1	3	3	1	90	0	0		0	6	1	2	1	3	1	6	4	2	1	0	0	2		3		4	2		4		1						1	5	1		0		0
2143	59	95.8667	58	170.4	19.98	1	2	2	1	90	0	0		0	3	2	1	1	3	1	5	4	2	1	1	0	2		1		16											0	16	1		0		0
2140	79	24.8667	60.9	162.1	23.18	1	3	3	1	90	0	1		0	3	2	1	1	3	1	5	4	2	2	1	0	3			2	0											0		0	25	1	26	1
2134	53	9.96667	73.4	166.9	26.35	2	2	2	0	100	0	0		0	3	1	2	1	3	1	3	4	2	1	1	0	2		1		0	3			1	5						1	5	1	10	1	25	1
2133	60	26.2	65.6	169.2	22.97	1	2	2	0	100	0	0		0	9	1	2	1		1	3	4	2	1	0	0	2		1		15	3			1	0	2		2		2	0	17	1	26	1	23	1
2131	54	28.5333	92.4	175.1	30.14	3	2	2	0	100	1	1	0	0	4	1	2	1	4	1	5	4	2	1	1	0	2		1		4	1	4			5	3			1	6	1	15	1		0		0
213	43	33.7	49.5	157	20.08	1	2	2	0	100	1	0		0	4	2	1	1		1	4	3	2	1		0	2		1		2	2		2		9	1	1			3	1	14	1	40	1	38	1
2128	55	46.8667	60	165.1	22.01	1	3	3	0	100	0	0		0	1	1	2	1	2	1	6	3	2	1	0	0	2		2		34	3			1	1						0	35	1		0		0
2123	52	9.36667	82.7	167.9	29.34	2	3	3	1	90	0	1	1	0	4	1	2	1	3	1	5	4	2	1	1	0	2		3		4	3			1	1						0	5	1	9	1	9	1
2122	44	4.36667	75.5	174.5	24.79	3	3	3	1	90	0	0		0	2	1	2	1	4	1	2	4	2	1	1	0	2		1		1	3			1	0						0	1	1	5	1	5	1
2107	54	41.7333	83.4	168	29.55	2	2	2	0	100	0	0		0	3	2	2	1	4	1	3	3	2	1	0	0	2		3		40											0	40	1		0		0
2104	70	15.5	51.2	147.1	23.66	1	2	2	0	100	1	1		0	5	1	2	1	3	1	8	4	2	1	1	0	2		1		12	3			1	0						0	12	1	16	1	16	1
21	55	52.1	52.1	158	20.87	1	2	3	0	100	0	1		0	1	1	2	1	3	1	5	3	2	1	0	0	1	4			8	2		1		0	2		2		9	1	17	1	57	1	58	1
2099	41	33.9	53.5	161.7	20.46	3	2	2	1	90	0	0		0	5	2	2	1	3	1	6	3	2	2	0	0	1	4			5	2		2		3						1	8	1	34	1	34	1
2098	62	31.8667	49.1	157.2	19.87	1	2	2	0	100	0	0		0	2	3	2	1	3	1	5	3	2	1	0	0	2		2		16	3			1	2						1	18	1	34	1	34	1
2092	46	21.1	55.1	159	21.80	1	2	2	0	100	0	0		0	2	1	2	2		1	2	4	2	1	1	0	2		3		10											0	10	1	21	1	22	1
2091	43	19.4333	39.9	148.4	18.12	1	3	3	2	80	1	0	1	0	9	1	2	1	3	1	4	4	2	1	1	0																0		0		0		0
2090	48	11.9333	74.4	174.9	24.32	1	2	2	1	90	0	0		0	5	1	2	1	3	1	5	4	2	1	1	0	1	4			4											0	4	1		0		0
2086	66	4.06667	69.4	163	26.12	2	3	3	1	90	1	1		0	5	2	2	1	3	1	5	4	2	1		0	2		1		2											0	2	1	4	1	4	1
2084	74	6.3	66	171	22.57	2	3	3	1	90	1	1		0	1	2	1	1	1	1	5	4	2	1	1	0	2		1		0											1		0	6	1	7	1
2083	64	124.367	59.8	155.4	24.76	1	2	2	0	100	1	1		0	3	1	2	1	3	1	3	3	2	1	0	0	2		2		115											0	115	1		0		0
2082	64	85.6333	54.7	142.8	26.82	1	3	3	1	90	0	0		0	3	1	2	1	3	1	5	3	2	1	0	0	2		1		4	3			1	0	2		2		59	0	63	1		0		0
2077	53	11.3333	59.1	166.6	21.29	1	3	3	0	100	0	0		0	5	1	2	1	3	1	5	3	2	1	0	0	2		2		0	2		1		3						0	3	1	12	1	13	1
2076	80	110.467	46	148	21.00	1	2	3	0	100	0	1		0	2	1	2	1	3	1	5	2	1	1	0	0	2		2		8	3			1	25						0	33	1		0		0
2071	77	23.7	61.9	162.2	23.53	1	2	2	0	100	0	1		1	6	1	2	1	1	1	5	4	2	1	1	0	2		3		6	3			1	6						0	12	1		0		0
2065	42	13.2333	60	171.5	20.40	2	2	2	1	90	0	0		0	2	2	2	2	4	1	2	4	2	1	1	0	2		1		8	4				2						0	10	1		0		0
2062	48	36.1667	51.7	162.5	19.58	3	3	3	2	80	0	0		0	8	1	2	1	3	1	8	3	2	1	0	0	2		1		1											1	1	1	36	1	36	1
2061	61	6.86667	50	171.1	17.08	3	3	3	0	100	0	0		0	6	1	2	1	3	1	5	4	2	1	1	0	2		3		4	3			1	0						0	4	1	6	1	7	1
2054	62	37.1	65.8	152.7	28.22	1	2	2	0	100	1	1		0	2	1	2	1	1	1	2	4	2	4	1	0	3			2	1	4				2						0	3	1		0		0
2052	39	5.13333	70.6	170.6	24.26	2	3	3	1	90	1	1		0	3	1	2	1	1	1	5	4	2	1	1	0	2		1		4											0	4	1	5	1	5	1
205	61	28.2667	75.8	164	28.18	1	2	2	0	100	1	1		0	2	2	1	1	1	1	5	3	2	5		0	2		2		2											0	2	1	29	1	29	1
2049	60	19.7333	78	168	27.64	1	2	2	0	100	0	1	0	0	2	2	2	1	3	1	2	3	2	1	0	0	2		1		7	3			1	0						0	7	1		0		0
2048	56	10.9	75	169	26.26	1	2	2	1	90	1	0		0	2	1	2	1	2	1	5	3	2	4	1	0	2		2		4											0	4	1	10	1	11	1
2042	69	51.9667	62.5	160.5	24.26	1	2	2	1	90	0	0		0	2	1	2	1	2	1	2	2	1	1	0	0	2		1		36	3			1	3						0	39	1	65	1	65	1
2041	67	35.6333	66.7	169.4	23.24	1	2	3	1	90	1	1		0	4	2	2	1	3	1	5	4	2	1	1	0	2		3		25	3			1	6						0	31	1		0		0
2040	54	17.7	87.9	180.6	26.95	1	3	3	1	90	0	1		0	4	1	2	1	3	1	4	3	2	1		0	2		2		13											0	13	1	33	1	33	1
2036	69	27.5333	74	172	25.01	1	2	2	0	100	0	1	0	0	2	1	2	2		1	5	3	2	1	0	0	2		2		24											0	24	1	27	1	27	1
2035	72	72.3333	51.1	150.8	22.47	1	2	2	1	90	0	0		0	3	1	2	1	3	1	5	3	2	1	0	0	2		2		56	3			1	15						1	71	1	75	1	76	1
2033	83	5	54.5	148.5	24.71	1	2	2	1	90	0	1		0	5	1	2	1	3	1	5	4	2	5	1	0	2		3		1	3			1	1						0	2	1		0		0
2027	56	132.7	70.7	165.3	25.87	1	2	2	0	100	1	1	0	0	3	1	2	1	3	1	6	4	2	1	0	0	2		2		38											0	38	1		0		0
2026	66	43.5	54.4	165.9	19.77	1	2	2	0	100	0	1	0	0	5	1	2	1	3	1	5	3	2	1	0	0	2		3		34	4				1	4				1	1	36	1		0		0
2024	60	9.16667	82	180.8	25.09	1	3	3	1	90	0	1		0	8	2	2	1	3	1	8	4	2	1	0	0	2		1		0											0		0	9	1	9	1
2021	60	38.1	52.1	167.4	18.59	3	2	2	0	100	0	0		0	2	1	2	1	3	1	5	4	2	4	0	0	3			2	4	2		3		19						1	23	1		0		0
2020	42	17.5333	52	152	22.51	1	2	2	2	80	0	0		0	2	1	2	1	3	1	2	3	2	1	0	0	2		2		5	4				0						1	5	1	17	1	18	1
2016	47	19.7	46.8	152.2	20.20	1	2	2	1	90	0	0		0	2	1	2	1	4	1	1	4	2	6	1	0	2		2		19											0	19	1		0		0
2008	50	78.1333	71.3	178.2	22.45	2	2	2	0	100	0	0		0	1	1	2	2		1	1	2	1	1	0	0	2		3		3	3			1	39						0	42	1		0		0
2006	49	42.6	57.9	154.1	24.38	1	2	2	0	100	0	0		0	4	1	2	1	3	1	5	4	2	1	0	0	2		1		18											0	18	1	54	1	55	1
2003	61	4.66667	75.4	182.5	22.64	1	2	2	0	100	0	1		0	2	1	2	2	4	1	2	4	2	1	0	0	2		3		0											0		0	4	1	5	1
20	62	35.9	71.9	165	26.41	1	2	2	0	100	0	0		0	3	1	2	1		1	5	4	2	1	0	0	1	1			16	2		1		4	2		2		0	1	20	1	38	1	42	1
1998	56	95.8333	66.1	168.6	23.25	2	2	2	0	100	0	1		0	5	1	2	1	4	1	5	4	2	1	0	0	2		1		71											0	71	1		0		0
1995	39	12.6667	55.8	160.3	21.72	1	2	2	0	100	0	0		0	2	2	1	1	1	1	2	4	2	2	0	0	3			2	4	2		3		4						0	8	1		0		0
1994	70	2.03333	47.3	164	17.59	2	2	3	0	100	0	1		0	3	2	2	1	3	1	5	4	2	1	1	0	2		1		0											0		0	2	1	2	1
1988	56	15.1333	73.6	169.3	25.68	1	2	2	0	100	0	1		0	4	1	2	1		1	8	3	2	1		0	2		1		13											0	13	1		0		0
1987	62	38	52.9	155.3	21.93	1	3	3	1	90	0	0		0	3	2	2	1		1	5	4	2	1	1	0	2		1		28											0	28	1	38	1	38	1
1983	81	48.8333	61.7	164.9	22.69	2	2	2	0	100	0	1		0	1	1	2	2	4	1	2	4	2	1	1	0	2		3		7	3			1	32						1	39	1	48	1	49	1
197	40	12.8667	58	177.8	18.35	1	2	2	0	100	0	0		0	4	1	2			1	5	4	2	1		0	2		3		9	3			1	1						0	10	1	21	1	22	1
1969	30	4.5	40.5			1	3	3	1	90	0	0		0	9	1	2	1	1	1	2	4	2	6		0	2		1		0											0		0	4	1	5	1
1962	64	13.6667	73	163	27.48	1	2	2	0	100	0	1		0	1	1	2	1	1	1	2	4	2	1		0	2		1		1											0	1	1	17	1	13	1
196	51	32.9667	82.6	173	27.60	3	2	2	0	100	1	1		0	2	1	1	1	1	1	5	4	2	1		0	2		3		22	3			1	1	2		2		0	1	23	1	33	1	32	1
1956	67	47.1	74	171	25.31	1	2	2	1	90	0	1	0	0	9	1	2	1	1	1	2	2	1	1		0	2		1		21											0	21	1		0		0
1954	44	8.56667	61	163	22.96	2	3	3	1	90	0	0		0	3	1	2	1	3	1	4	2	1	1	1	0	4				1	2		1		1						0	2	1	10	1	10	1
1939	62	5.16667				1	2	2	6		0	0		0	5	1	2	1		1	5	4	2	1	1	0	2		1		0											0		0	5	1	5	1
1935	76	11.6667				1	2	2	6		0	0		0	3	1	2	1		1	5	4	2	1		0	2		1		1	3			1	2						0	3	1	13	1	13	1
1932	65	5.63333	72.5	162.2	27.56	1	2	2	2	80	0	0	0	0	5	1	2	1	3	1	8	4	2	2	1	0	3			2	2	2		1		0						0	2	1	5	1	4	1
193	52	21.5	61.8	169	21.64	3	2	3	2	80	0	0		0	3	1	2	1		1	5	3	2	1		0	2		3		4	3			1	6	1	1			3	1	13	1		0		0
1915	67	24.6	55	163	20.70	1	2	2	0	100	0	0		0	9	2	2	1		1	9	2	1	1			2		1		22											0	22	1	25	1	25	1
1904	54	61.8333	62.8	165.8	22.84	3	2	2	1	90	0	0		0	4	2	1	1		1	4	3	2	1		0	2		1		2	3			1	41						0	43	1		0		0
1902	77	11.2	56	163	21.08	2	2	2	0	100	1	1		0	2	1	2	1	1	1	2	2	1	1		0	2		1		3											0	3	1	11	1	12	1
1893	62	23.1	62	169	21.71	2	2	2	6		0	0		0	9	1	2	1	3	1	5	3	2	1			2		3		1											0	1	1		0		0
1890	69	7.43333	84	167	30.12	1	2	2	0	100	0	0		0	9	1	2	1		1	4	3	2	1		0	2		1		4											0	4	1		0		0
1886	47	40.5	64	170	22.15	3	3	3	1	90	0	0		0	1	1	2	2	1	1	1	2	2	1		0	2		3		2	3			1	27						1	29	1		0		0
1885	65	13.2333	70.9	174	23.42	2	3	3	1	90	0	1		0	3	1	2	1	1	1	5	3	2	1	1	0	2		1		3	2		3		2	3			1	3	0	8	1	13	1	13	1
1876	76	8.66667	61.6	148.2	28.05	1	2	2	0	100	1	1		0	2	1	2	2	1	1	2	2	1	1		0	2		3		0											0		0		0		0
1865	60	30.2	54	153	23.07	1	3	3	1	90	0	0		0	9	1	2	1		1	2	4	2	1		0	2		3		12	3			1	6						0	18	1	39	1	38	1
1847	62	65.5333	65	168.7	22.84	3	2	2	6		0	1		0	9	3	4	1		1	3	3	2	1		0	2		2		36	1	1			5	3			1	8	0	49	1	70	1	70	1
1838	56	53.4667	62	170	21.45	3	2	2	1	90	0	0		0	8	2	2	2	1	1	8	3	2	1		0	2		3		37											1	37	1		0		0
1834	52	10.8667	67	169	23.46	2	2	3	0	100	0	0		0	3	1	2	1	1	1	3	4	2	1	1	0	2		1		5	3			1	4						0	9	1	11	1	12	1
1832	59	60.5	74	170	25.61	2	3	3	1	90	0	0	0	0	9	2	1	1		1	5	3	2	1		0	2		3		50	3			1	0						0	50	1		0		0
1824	47	3.13333	71	161	27.39	1	2	2	1	90	0	0		0	6	1	2	1		1	8	4	2	1	1	0	2		1		1											0	1	1	3	1	3	1
1821	68	73.5	61.5	161.5	23.58	2	2	3	1	90	0	0	0	0	6	1	1	1		1	5	3	2	1		0	2		3		9											0	9	1		0		0
1818	58	24.0333	65	170	22.49	1	2	2	0	100	0	0		0	9	2	2	1	1	1	4	3	2	1		0	2		1		10	3			1	9	1	1			1	1	20	1	26	1	25	1
1817	40	4.56667	66.8	165.9	24.27	4	2	2	6		0	0		0	3	2	2	1		1	3	4	2	1			2		1		0											1		0	4	1	4	1
1788	70	94.7333	63	162.8	23.77	1	3	3	1	90	0	0		0	9	1	2	1	3	1	8	2	1	1		0																0		0		0		0
1782	61	11.3667	61	163	22.96	1	3	3	1	90	0	0		0	3	2	2	1	1	1	3	3	2	1		0	2		3		1	3			1	2						0	3	1	16	1	17	1
1772	44	9.93333	61.6	165.7	22.44	1	3	3	1	90	0	0		0	4	1	2	1	2	1	5	3	2	1	0	0	2		1		8											0	8	1		0		0
1768	49	15.6	59.8	156.5	24.42	3	2	2	0	100	0	0		0	5	2	2	1	9	1	8	3	2	1	0	0	2		1		5	3			1	4						1	9	1		0		0
1766	51	4.76667	65.1	165.4	23.80	1	2	2	0	100	0	1		0	4	1	2	1	3	1	5	4	2	1	1	0	2		1		2	3			1	0						0	2	1	5	1	6	1
1765	63	21.7	67.6	168	23.95	3	2	2	1	90	0	1	0	1	2	1	2	1	2	1	2	3	2	1	0	0	2		1		15											1	15	1	22	1	24	1
1764	67	18.9667	66	158	26.44	1	2	2	2	80	1	1		0	6	1	2	1		1	6	4	2	1			2		1		4											0	4	1	19	1	17	1
1760	78	17.8	61	154	25.72	1	2	2	0	100	1	1		0	5	3	2	1	2	1	5	4	2	1	1	0	2		2		2	3			1	3						1	5	1	21	1	21	1
1758	53	10.6	58	165	21.30	1	3	3	1	90	0	0		0	5	1	2	1	2	1	5	4	2	1	1	0	2		1		3	3			1	2						1	5	1	14	1	14	1
1756	48	107.833	70	165	25.71	3	3	3	1	90	0	0		0	5	3	2	1	3	1	5	3	2	1	0	0	2		1		105											0	105	1		0		0
1723	62	3.8	68	165	24.98	1	2	3	0	100	0	0		0	5	1	2	1	1	1	8	2	1	1		0																0		0		0		0
1705	27	2.76667	66.8	177.8	21.13	1	2	2	0	100	0	0		0	5	2	2	1		1	8	2	1	2		0																0		0	8	1	9	1
1704	61	15	70	169	24.51	1	2	2	0	100	0	0		0	2	1	2	2	1	1	2	3	2	1		0																0		0		0		0
1701	41	20.7333	68	170	23.53	3	2	3	1	90	0	0		0	5	1	2	1	1	1	5	3	2	1		0																0		0		0		0
1692	79	11.1	73	174	24.11	1	2	2	0	100	0	0		0	5	1	2	1	1	1	5	4	2	2	1	0																1		0	11	1	12	1
1691	61	19.8667				1	2	2	6		0	1		0	9	1	2	1		1	9	4	2	1																		1		0	19	1	20	1
1689	53	13.2667	66.7	160.5	25.89	2	2	2	0	100	1	1		0	2	1	2	1	1	1	2	3	2	1		0	4				5											0	5	1		0		0
1684	55	5.96667	57	163	21.45	1	2	2	0	100	0	1		0	4	1	2	1		1	4	4	2	9	1	0	3		1		1											0	1	1	6	1	4	1
1669	63	12.3333	64	166	23.23	1	2	3	0	100	0	1		0	8	2	2	1	1	1	6	4	2	1		0	2		3		1											0	1	1		0		0
1667	61	3	110	175	35.92	1	3	3	1	90	0	1		0	5	2	2	1	1	1	5	3	2	1		1	2		3		3											0	3	1		0		0
1662	60	9.6	77	167	27.61	1	2	2	0	100	0	0		0	8	2	2	1	1	1	7	3	2	1		0	2		3		9											0	9	1		0		0
1660	77	17.5333	62	161	23.92	1	2	2	0	100	0	1		0	1	1	2	1	1	1	2	2	1	1		0	2		2		5											0	5	1		0		0
1654	62	9.06667	54.6	157.4	22.04	1	2	2	0	100	0	1		1	5	1	2	1	1	1	2	4	2	1	1	0	2		1		0											1		0		0		0
1645	46	5.06667	52.5	165.5	19.17	3	3	3	0	100	0	1	1	0	9	2	2		1	1	5	4	2	3	1	0	3			2	2											0	2	1	5	1	4	1
1636	72	15.9333	57	156	23.42	1	2	2	0	100	0	1		0	9	1	2	1	1	1	5	4	2	1	1	0	2		3		13											0	13	1		0		0
1635	55	15.9	56	160	21.88	1	3	3	0	100	0	0		0	2	2	1	1	1	1	5	3	2	1		0	2		3		2	3			1	4						1	6	1	15	1	16	1
1634	72	4.96667	40.7	169.5	14.17	2	3	3	1	90	0	1		0	1	1	2	1	1	1	2	3	2	1		0	2		3		2	3			1	0						1	2	1		0		0
1633	42	7.13333	70	170	24.22	1	2	2	0	100	0	1		0	6	2	2	1	1	1	8	3	2	1		1	2		3		2											0	2	1	7	1	7	1
1631	77	15.7333	44	151	19.30	1	3	2	0	100	0	0		0	5	1	2	1	1	1	4	3	2	1		0	2		3		13											1	13	1		0		0
1630	78	2.46667	54	151	23.68	1	2	2	2	80	0	0		0	5	1	2	1	1	1	5	2	1	1		0	2		1		2											0	2	1		0		0
1629	65	18.7667	40	155	16.65	1	2	2	0	100	0	1		0	3	1	2	1	1	1	5	4	2	1		0	2		3		18											0	18	1		0		0
1623	75	39.6667	65	169	22.76	3	2	2	0	100	0	1	0	0	2	1	2	1	1	1	8	4	2	1	1	1	2		3		38											0	38	1		0		0
1622	83	31.2	78	161	30.09	1	2	2	0	100	0	1	0	0	2	1	2	1	1	1	5	3	2	1		0	2		3		25	3			1	1						0	26	1		0		0
1621	57	4.93333	60.5	160	23.63	1	3	3	0	100	1	1		0	7	1	2	1	3	1	6	3	2	1		0	2		3		1	3			1	0						0	1	1	4	1	5	1
1620	65	3.96667	49.6	169.9	17.18	1	3	3	0	100	1	1		0	5	1	2	1	1	1	8	4	2	1	1	0	2		3		2											1	2	1	4	1	4	1
1619	68	45	69	166	25.04	1	2	2	0	100	0	0	0	0	8	1	1	1	1	1	8	3	2	1		0	2		4		4											0	4	1		0		0
1618	53	2.06667	63	174	20.81	1	3	3	1	90	0	1		1	9	3	2	1	1	1	3	3	2	1		0	2		1		2											0	2	1		0		0
1614	72	14.9667	53	165	19.47	1	3	3	1	90	1	1	1	0	1	2	1	1	1	1	1	3	2	1	1	0	2		2		1	3			1	3						0	4	1	15	1	16	1
1612	71	24.7333	65	176	20.98	1	2	2	0	100	1	1		0	5	1	2	1	1	1	5	4	2	1	1	0	2		2		0	3			1	1						0	1	1	37	1	37	1
1610	45	26.0667	78	173	26.06	3	2	2	1	90	1	1		0	8	1	1	1	1	1	1	2	1	1		0	2		2		0	3			1	0						0		0	28	1	29	1
1609	48	97.7667	74.5	165.8	27.10	1	2	2	1	90	0	0		0	3	1	2	1	1	1	3	3	2	1		0	1	4			0	2		2		67	4				5	0	72	1		0		0
1606	58	13.1667	55.5	151.5	24.18	1	2	2	0	100	1	1		0	8	1	2	1		1	8	3	2	1	1	0	1	4			0	2		4		0	2		2		2	1	2	1	13	1	13	1
1605	58	107.067	65	171	22.23	2	2	2	0	100	0	0	0	0	4	1	2	1	3	1	4	2	1	1		0	2		2		18	2		3		1	3			1	0	1	19	1		0		0
1600	42	54.5667	75	186	21.68	1	3	3	1	90	0	0		0	2	1	2	1	1	1	2	2	1	1		0	2		2		11	1	4			4	3			1	6	1	21	1	57	1	57	1
1594	59	25.7667	75	171	25.65	1	2	2	0	100	0	0		0	5	2	2	1	1	1	3	2	1	1		0	1	4			2	2		2		7						0	9	1	30	1	30	1
1593	61	7.56667	67	170	23.18	1	2	2	0	100	0	0		0	5	1	2	1	1	1	5	2	1	1		0	2		2		9											0	9	1	40	1	41	1
1585	38	5.63333	68	176	21.95	1	2	3	1	90	0	0		0	2	1	2	1	1	1	2	3	2	1		0	2		1		2	3			1	1	2		3		0	0	3	1	5	1	5	1
1584	42	13.2	82	178	25.88	2	3	3	0	100	0	1		0	4	2	2	1	1	1	5	4	2	1	1	0	2		1		9	3			1	0						1	9	1	13	1	13	1
1578	72	26.6	70	173	23.39	1	2	2	1	90	0	0		1	3	2	2	1	1	1	3	3	2	1		0	2		1		26											0	26	1		0		0
1574	48	23.1667				4	2	2	6		0	0		0	9	1	2	1	3	1	5	3	2	1			2		4		20	2		1		0						0	20	1		0		0
1571	56	17.3	68	174	22.46	2	2	2	0	100	0	0		0	6	2	2	1		1	6	4	2	1		0	2		1		5	4				5						0	10	1		0		0
1567	51	1.2	70	164	26.03	1	2	2	1	90	0	0		0	3	2	2	1	1	1	2	3	2	1		0	2		1		0											0		0		0		0
1566	45	27.5333	77	181	23.50	1	1	1	0	100	0	1		0	5	1	2	1	1	1	5	3	2	1		0	2		1		12	3			1	8						0	20	1		0		0
1564	67	42.5	74	174	24.44	1	3	3	1	90	1	1	0	0	1	1	2	1	1	1	1	3	2	1		0	2		1		8	2		3		31						1	39	1		0		0
1563	69	31.4667	64.8	162.4	24.57	1	2	2	0	100	0	1		0	4	1	2	1	1	1	5	3	2	1		0	2		1		9	3			1	7						0	16	1		0		0
1561	54	5.3	51.7	162.4	19.60	1	2	3	1	90	0	0		0	4	1	2	1	1	1	5	4	2	1		0	2		1		3											0	3	1	7	1	8	1
1559	46	13.3667	140	180	43.21	3	2	2	1	90	0	1		0	5	2	2	1	1	1	5	3	2	1		0	2		1		10	3			1	1						1	11	1	13	1	13	1
1556	76	53.8	75	175	24.49	1	2	2	0	100	0	0		0	2	1	2	1	1	1	2	3	2	1		0	2		3		2	2		1		49						0	51	1		0		0
1555	56	6.73333				1	2	2	6		0	0		0	9	2	2	1	1	1	2	3	2	1			2		1		4	3			1	1						0	5	1		0		0
1554	53	17.9	69	168	24.45	3	2	3	0	100	0	1		0	3	1	2	1		1	5	3	2	1		0	2		1		6	3			1	3						0	9	1	17	1	18	1
1553	66	4.63333	51	160	19.92	2	2	2	0	100	1	1		0	1	1	2	1	1	1	1	3	2	1		0	2		1		0											1		0	4	1	5	1
1545	59	4.53333	47.7	168	16.90	1	3	3	2	80	1	0		0	9	2	2	1	1	1	5	4	2	1		0	2		1		8	3			1	0						1	8	1	12	1	12	1
1544	83	4.9	59	154	24.88	1	2	2	0	100	0	1		0	5	1	2	1	1	1	5	4	2	2		0	2		1		0											1		0	10	1	11	1
1543	76	13.8333	62	167	22.23	1	2	2	0	100	0	1		0	5	1	2	1	1	1	2	3	2	1		0	2		1		12											0	12	1	27	1	26	1
1536	69	7.03333	72	163	27.10	1	3	3	1	90	1	1	0	0	5	1	2	1	2	1	8	4	2	1		0	2		1		3											0	3	1	7	1	7	1
1534	66	16.7667	81	172.5	27.22	2	2	2	1	90	0	1	0	0	9	1	2	2	1	1	5	3	2	1		1	2		1		9	3			1	1						0	10	1	17	1	17	1
1532	70	10.3667	56.9	161.9	21.71	1	3	3	0	100	0	1		0	2	2	1	1	1	1	5	3	2	2		1	2		1		0											0		0		0		0
1529	58	33.2	54.3	161.5	20.82	2	2	2	0	100	1	1		0	5	1	2	1	1	1	5	3	2	1		0	2		1		2	3			1	24						1	26	1	33	1	30	1
1527	49	31.3667	54	157.4	21.80	1	2	3	0	100	0	1		0	5	2	2	1	1	1	5	4	2	1		0	2		1		21	3			1	1						0	22	1	50	1	50	1
1526	58	16.2667	59	163	22.21	1	3	3	1	90	0	0		0	2	1	2	1	1	1	4	3	2	1	1	0	2		1		6											0	6	1	18	1	18	1
1525	76	12.6	65.2	162.9	24.57	1	2	2	0	100	0	1		0	2	1	2	1	1	1	5	3	2	1		0	3			1	8											0	8	1	15	1	22	1
1523	75	106	48.4	161.6	18.53	1	3	3	6		0	0	0	0	9	2	2	1		1	1	2	1	1		0	2		1		0											0		0		0		0
1522	52	21.6667	45	165	16.53	1	3	3	1	90	0	0		0	1	1	2	2		1	1	3	2	1		1	2		1		33											0	33	1	38	1	39	1
1521	74	26.8333	66.3	162.8	25.02	1	2	2	0	100	1	1	0	0	5	1	2	1	1	1	5	3	2	1	1	0	2		1		14	3			1	0						1	14	1	27	1	27	1
1516	57	75.6	82	171.5	27.88	1	2	2	0	100	0	0		0	3	1	2	1	1	1	5	2	1	1		0	2		1		0	1	3			0						0		0		0		0
1515	50	7.9	52	179	16.23	1	2	2	0	100	0	0		0	9	1	2	1		1	5	4	2	1		0	2		1		3	3			1	1						0	4	1	8	1	6	1
1513	71	20.5667	60	170	20.76	1	2	2	0	100	1	1		0	8	1	2	1	2	1	3	2	1	1		0	2		1		0											0		0	31	1	28	1
1512	53	3.86667	66	167	23.67	3	3	3	1	90	0	0		0	3	2	2	2	1	1	5	3	2	1		0	2		1		1											1	1	1	5	1	5	1
1510	71	4.1	72	165	26.45	1	2	2	0	100	0	0	0	0	8	1	2	1	1	1	8	2	1	1		0	2		1		2											0	2	1	6	1	6	1
1509	59	16.6333	72.9	176	23.53	1	3	3	1	90	0	1	0	0	4	1	2	1		1	5	4	2	1	1	0	1	3			0	2		1		4	3			1	5	1	9	1	17	1	17	1
1506	70	59.1333	78.4	168	27.78	1	2	2	0	100	1	1	0	0	8	1	2	1	1	1	5	3	2	1		0	1	3			3	3			1	21	2		3		6	0	30	1	59	1	69	1
1501	66	4.93333	64.3	168.3	22.7	2	3	3	1	90	0	1		0	8	2	2	1		1	5	4	2	1	1	0	4				0	2		3		0						0		0		0		0
1500	51	3.93333	64.4	150.9	28.28	1	2	2	1	90	0	1		0	6	1	2	1		1	5	4	2	1		0	4				0	2		3		2						0	2	1		0		0
1498	64	5.36667	67.2	174.7	22.02	1	2	3	0	100	1	0		0	8	2	2	1		1	5	4	2	1	1	0	2		1		1											0	1	1		0		0
1495	56	9.03333	62.3	151	27.32	1	2	3	0	100	0	1		0	5	1	2	1		1	5	4	2	1	1	0	2		3		8											0	8	1		0		0
1492	48	2.06667	82	174.8	26.84	2	2	2	1	90	0	1		0	3	1	2	1	3	1	3	4	2	1	1	0																0		0		0		0
1491	74	12.5667	66	158	26.44	1	3	3	1	90	1	1		0	5	1	2	1	3	1	5	3	2	1		0	2		3		9											0	9	1		0		0
1490	75	34.3	79.9	170.3	27.55	1	2	2	0	100	0	1		0	5	1	1	1	1	1	5	3	2	1	0	0	2		3		1	2		2		2						0	3	1		0		0
1488	42	11.7667	71.9	169.8	24.94	2	2	2	0	100	0	0		0	5	1	2	1	3	1	5	3	2	1	0	0	2		1		7	4				0						0	7	1	11	1	12	1
1483	60	26.1667	74	178	23.36	2	2	2	0	100	0	0		0	8	2	2	1	3	1	8	4	2	1	1	0	2		3		25											0	25	1		0		0
1480	69	3.1	49.7	160	19.41	2	3	3	1	90	1	1		0	5	2	2	1	3	1	8	4	2	2	1	0	3			2	1											1	1	1	3	1	3	1
1479	72	28.6333	76.8	165.7	27.97	1	3	3	1	90	0	1		0	2	2	1	1	3	1	5	3	2	6		0	3			2	6	2		4		20						0	26	1		0		0
1478	74	23.9	77.8	160	30.39	2	3	3	1	90	0	1		0	5	1	2	1	3	1	5	3	2	1		0	2		3		2											0	2	1	24	1	24	1
1470	41	4.96667	57.8	170.1	19.98	2	3	3	1	90	0	0		0	5	1	2	1	3	1	8	4	2	1	1	0	2		3		2											0	2	1	5	1	5	1
1468	64	13.4333	76.6	171.2	26.13	2	2	2	0	100	1	1		0	2	1	2	1	3	1	5	4	2	1	0	0	2		1		7											0	7	1	13	1	15	1
1467	62	38.1	54.6	158.8	21.65	2	2	2	1	90	0	0		0	8	1	2	1	3	1	5	3	2	1	0	0	2		1		20	3			1	0	2		3		5	1	25	1		0		0
1462	49	31.9667	59.7	163	22.47	1	3	3	1	90	0	1		0	5	2	2	1	3	1	5	4	2	1	1	0	3			1	2	4				1						1	3	1	38	1	39	1
1460	56	15.2667	83.9	180	25.9	3	2	3	0	100	0	1		0	5	2	2	1		1	5	4	2	1	1	0	2		1		2	3			1	7						0	9	1	16	1	17	1
1456	74	9.46667	65.4	165.4	23.91	2	3	3	1	90	0	1		0	8	2	2	1	3	1	8	3	2	1	0	0	2		3		4	3			1	1						0	5	1	10	1	10	1
1452	67	29.6	69	181.8	20.88	1	2	2	0	100	0	0		0	8	1	2	1	3	1	5	3	2	1	0	0	2		1		11	3			1	0						0	11	1	32	1	36	1
1451	58	15.0333	50.1	156.3	20.51	1	3	3	0	100	0	0		0	5	1	3	1	3	1	5	3	2	1	0	0	2			2	2	3			1	2						0	4	1	15	1	16	1
1447	69	6.8	60	158.7	23.82	2	3	3	1	90	0	1		0	3	1	2	1		1	3	4	2	1	1	0	2		1		4											0	4	1	14	1	13	1
1446	62	5.33333	49.4	162.3	18.75	1	3	3	0	100	0	1		0	5	2	2	1		1	5	4	2	1	1	0	2		3		1	3			1	0						0	1	1	6	1	8	1
1445	36	60.7667	57.9	160	22.62	1	2	2	0	100	0	0		0	1	2	2	2		1	1	2	1	1	0	0																0		0		0		0
1441	50	75.7333	71	170	24.57	1	2	2	1	90	0	0		0	5	1	2	1		1	5	3	2	1	0	0	2		1		2											0	2	1		0		0
1440	44	45	73.6	169.2	25.71	3	2	2	1	90	0	0		0	6	1	2	1		1	5	3	2	1	0	0	2		1		27	3			1	5	1	4			6	0	38	1	47	1	47	1
1437	71	5.8	41.3	148	18.86	1	3	3	1	90	1	0		0	2	1	2	1	1	1	5	4	2	1	0	0	2		2		0	2		3		1	3			1	0	0	1	1	7	1	8	1
1435	49	79.1333	78	174	25.76	2	2	2	1	90	0	1		0	5	2	2	1	3	1	2	3	2	1	0	0																0		0		0		0
1434	64	3.33333	69.3	165	25.45	3	2	2	1	90	0	1		0	1	1	2	1	3	1	5	3	2	1	0	0																0		0	3	1	4	1
1430	39	85.2	72.9	173.7	24.16	3	3	3	1	90	0	0		0	3	2	2	1		1	5	4	2	5	1	0																0		0		0		0
1429	75	1.66667	71.8	171.2	24.5	2	2	2	0	100	0	0		0	6	2	1	1		1	5	3	2	2	0	0																0		0	16	1	16	1
1428	55	93.2	66.6	172.9	22.28	1	2	2	0	100	0	0		0	2	1	3	1	1	1	2	4	2	1	0	0	4				1	2		1		11	3			1	2	0	14	1		0		0
1427	61	17.2333	71.3	172	24.1	1	2	2	1	90	1	0		0	2	2	1	1		1	5	4	2	4	0	0	4				4											0	4	1	17	1	18	1
1426	62	3.16667	57	169	19.96	2	3	3	1	90	0	0		0	1	2	2	1		1	1	3	2	2	0	0																0		0	5	1	5	1
1424	68	1.76667	61.8	174.8	20.23	2	2	2	0	100	1	1		0	5	1	2	1		1	5	2	1	1		0																0		0	14	1	14	1
1422	60	8.86667	70.3	160.9	27.15	3	3	3	1	90	0	1		0	5	2	1	1		1	1	1	0	2		0	2		1		1	3			1	0						0	1	1	9	1	7	1
1421	62	22.1667	56.5	153.9	23.85	3	2	2	1	90	0	0		0	5	2	1	1	3	1	5	3	2	5		1	4				15											0	15	1	23	1	23	1
1420	16	9	49.1	164.1	18.23	1	3	3	1	90	0	0		0	3	2	2	1	3	1	5	3	2	2		0	2		1		2											1	2	1	10	1	10	1
1419	74	7.3	40	160	15.63	1	3	3	2	80	0	0		0	9	1	2	1		1	5	3	2	1		0																1		0	7	1	9	1
1417	65	20.0333	52.5	159.5	20.64	2	3	3	1	90	0	1		0	5	1	2	1		1	5	4	2	2	1	0																0		0	21	1	22	1
1415	68	26	64.9	166.3	23.47	2	2	2	0	100	0	0		0	2	1	2	1		1	2	4	2	1		0																0		0		0		0
1414	52	1.93333	67.1	162.1	25.54	2	3	3	1	90	0	0		0	6	1	2	1		1	5	2	1	1		1																0		0	49	1	49	1
1413	59	0.266667	52.3	159.5	20.56	2	3	3	1	90	0	0		0	3	2	2	1		1	8	4	2	1	1	0																0		0	9	1	9	1
1411	41	3.96667	60.8	175.5	19.74	2	3	3	1	90	0	0		0	3	1	2	1		1	3	3	2	1		0	1	1			1											0	1	1	4	1	5	1
1409	53	94.4667	69.8	173.4	23.21	1	2	2	0	100	0	1		0	2	1	2	1		1	3	2	1	1		0	1	4			2	2		2		21	3			1	3	1	26	1	102	1	102	1
1408	57	25.6333	75	177	23.94	1	3	3	1	90	0	1		0	3	1	2	1		1	5	3	2	1		0																0		0	48	1	49	1
1407	62	2.03333	69.8	161.1	26.89	1	2	2	1	90	0	0		0	3	1	2	1		1	8	2	1	1		0																0		0	2	1	2	1
1406	51	4.5	46.9	152.8	20.09	1	3	3	1	90	0	1		0	6	2	1	1		1	6	3	2	2		1	1	4			1											0	1	1	5	1	5	1
1405	41	9.76667	52	163	19.57	3	3	3	1	90	0	0		0	8	2	2	1		1	8	4	2	1		0																0		0	10	1	8	1
1404	66	4.46667	68	176.1	21.93	2	2	3	0	100	1	0		0	2	1	2	1	1	1	2	4	2	1		0	1	4			1											0	1	1	13	1	14	1
1403	44	9	70.7	172.1	23.87	3	2	2	1	90	0	0		0	2	1	2	1		1	2	3	2	1		0																0		0	31	1	32	1
1402	65	121.867	48.9	160.1	19.08	1	1	1	0	100	1	0		0	5	1	2	1		1	5	3	2	1		0	2		2		3											0	3	1		0		0
1401	50	143.8	66.5	153.5	28.22	1	2	2	0	100	0	0		0	5	1	2	1		1	5	3	2	1		0	1	4			2	2		2		2	2		3		3	0	7	1		0		0
1400	54	5.3	62.6	159.5	24.61	1	3	3	2	80	1	0		0	3	1	2	1		1	5	3	2	1		0	1	4			1											0	1	1	5	1	6	1
14	52	88.3667	67.8	167.5	24.17	1	2	2	1	90	1	0	1	0	4	2	1	1	3	1	5	4	2	1		0	2		2		10											1	10	1	97	1	97	1
1399	41	3.53333	95	173.1	31.71	2	3	3	1	90	0	0		0	4	2	2	1		1	5	4	2	1	1	1																0		0	3	1	3	1
1398	37	94.5333	74.3	167.4	26.51	3	2	2	2	80	0	0		0	3	1	2	1		1	3	3	2	1		0	1	4			1	2		2		15						0	16	1	95	1	95	1
1397	71	8.33333	73	174	24.11	1	2	2	0	100	0	1		0	9	1	2	1		1	8	3	2	1		1	1	4			5											0	5	1	9	1	10	1
1396	46	1.9	65	168	23.03	3	3	3	1	90	0	0		0	2	2	2	1		1	5	4	2	1		0																1		0	4	1	5	1
1395	52	13.3667	5.6	162.8	20.98	1	2	2	0	100	0	1		0	3	1	2	1		1	2	3	2	1		0	1	1			3											0	3	1	14	1	11	1
1393	49	4.33333	58.8	164	21.86	1	3	3	0	100	0	0		0	5	1	2	1	3	1	3	3	2	1		0	1	4			1											0	1	1	8	1	9	1
1390	49	0.533333	53	158.4	21.12	1	3	3	1	90	0	0		0	6	1	2	1	3	1	6	3	2	1		0																0		0	7	1	8	1
1389	49	11.1	91	182.7	27.26	3	2	2	1	90	1	1		0	9	2	2	1		1	5	3	2	1		0	1	1			6											0	6	1	11	1	101	1
1388	42	3.26667				1	2	2	6		0	0		0	6	1	1	1	3	1	6	3	2	2		0	1	4			1											0	1	1	3	1	4	1
1386	46	6.2	68.5	169.4	23.87	1	2	2	0	100	0	0		0	8	1	2	1		1	6	4	2	1	1	0	1	1			1											0	1	1	6	1	8	1
1385	59	22.2667	69.4	170.4	23.9	3	3	3	2	80	0	1		0	9	2	1	1		1	2	2	1	1		0	1	1			7											0	7	1	24	1	22	1
1384	58	6.3	73.2	168.8	25.69	2	2	2	0	100	0	0		0	2	1	2	1	2	1	2	2	1	1		0	1	1			3											0	3	1	57	1	59	1
1382	65	4.73333	64.7	166	23.48	1	2	2	0	100	0	1		0	5	1	2	1		1	5	2	1	1		0	1	1			3											0	3	1	5	1	5	1
1380	69	2.63333	49.7	162.7	18.78	1	3	3	1	90	0	0		0	4	2	2	1		1	5	3	2	1		0	1	1			0											0		0	4	1	4	1
1379	55	7.9	61.9	166.4	22.36	2	2	3	0	100	0	0		0	5	2	1	1		1	3	4	2	1	1	0																0		0	8	1	8	1
1378	35	13.7667	64	162.2	24.33	2	2	2	1	90	0	0		0	1	1	2	1		1	1	3	2	1		0	1	1			2											0	2	1	18	1	19	1
1377	43	18.8	65.2	168.1	23.07	1	2	3	1	90	0	0		0	3	1	2	1		1	4	4	2	1	1	0	1	1			10											0	10	1	19	1	16	1
1376	38	15.2667	64.6	171	22.09	3	2	2	0	100	0	0		0	3	1	2	1		1	2	3	2	4		0	1	4			7											0	7	1	15	1	15	1
1375	66	15.6667	81	170	28.03	3	3	3	2	80	0	1		0	6	1	2	1		1	5	3	2	1		0	1	4			1											0	1	1	16	1	16	1
1374	68	38.5	85.7	174.2	28.24	3	2	2	1	90	1	1		0	5	1	2	1		1	5	3	2	1		0	1	4			1											0	1	1	38	1	38	1
1372	65	4.8	63.3	165.5	23.11	3	2	2	0	100	0	1		0	2	1	2	1		1	5	4	2	1	1	0																0		0	13	1	14	1
1370	42	4.26667	61.1	168.8	21.44	1	3	3	1	90	0	0		0	2	1	2	1		1	3	3	2	1		0																0		0	4	1	4	1
1369	72	72.2667	46.5	149.9	20.69	1	2	2	1	90	0	1		0	2	1	2	1		1	2	3	2	1		0																0		0	141	1	141	1
1368	48	3.3	8439	166.8	30.52	3	3	3	1	90	0	0		0	1	2	2	1		1	2	4	2	9	1	0	1	1			0											0		0	3	1	3	1
1367	72	1.43333	58.4	159	23.1	1	3	3	1	90	0	1		0	5	1	2	1		1	4	4	2	1		0																0		0	2	1	2	1
1366	49	8.36667	55.6	166.6	20.03	3	3	3	1	90	0	0		0	6	1	2	1		1	8	3	2	1		0																0		0	14	1	23	1
1365	49	6.2	72.9	165	26.78	3	2	2	1	90	0	0		0	6	1	2	1		1	6	3	2	1		0	1	4			4											0	4	1	39	1	39	1
1364	71	12.5667	76.6	159.9	29.96	1	2	2	1	90	0	0		0	2	1	2	1		1	2	3	2	1		0	1	4			2											0	2	1	12	1	12	1
1363	43	25.6333	57.5	152.6	24.69	2	2	2	2	80	0	0		0	3	2	2	1		1	8	3	2	2		0	1	4			1											0	1	1	26	1	26	1
1362	47	3.63333	69.4	171.2	23.68	2	2	3	1	90	0	1		0	6	1	2	1		1	5	4	2	1		0	1	4			2											0	2	1	3	1	3	1
1361	52	33.3333	81.8	163.6	30.56	3	2	3	1	90	0	1		0	3	1	2	1		1	5	3	2	1		0	1	4			19											0	19	1	33	1	33	1
1360	55	14.2667	74	171	25.31	1	2	2	1	90	0	0		0	5	1	2	1		1	5	3	2	1		0	1	4			1											0	1	1	33	1	33	1
1359	53	44.6	75.1	159.5	29.52	1	2	2	1	90	0	0		0	1	1	2	1		1	1	2	1	1		0																0		0		0		0
1358	62	12.3667	45.9	158.5	18.27	2	3	3	2	80	0	0		0	6	1	2	1		1	5	2	1	1		0	1	4			0											0		0	14	1	14	1
1357	58	107.6	61	151	26.75	1	2	2	1	90	1	1		0	3	1	2	1		1	3	2	1	1		0	1	4			1											0	1	1		0		0
1356	57	62.6333	55.5	167	19.9	2	3	3	1	90	0	0		0	6	1	2	1		1	5	4	2	1		0	1	1			2	2		1		0						0	2	1	62	1	60	1
1355	41	1.56667	68.1	165.5	24.86	2	3	3	1	90	0	0		0	5	1	3	1		1	8	2	1	1	1	0	1	1			0											0		0	1	1	1	1
1354	38	1.2	63.5	166.3	22.96	1	3	3	1	90	1	0		0	1	1	2	1		1	5	4	2	1		0																0		0	4	1	4	1
1352	54	29.2	59	164	21.94	1	2	2	1	90	0	0		0	8	1	2	1		1	3	4	2	1		0	1	4			19											0	19	1	30	1	30	1
1351	60	13.3333	79.6	163.5	29.78	2	2	2	1	90	0	0		0	2	1	2	1		1	2	3	2	1		0																0		0	29	1	31	1
1350	67	16.4	72.3	165.2	26.49	1	2	2	1	90	0	1		0	3	1	2	1		1	3	3	2	1		0	1	1			1											0	1	1	18	1	18	1
1349	54	3.6	62.3	163	23.45	1	3	3	1	90	0	0		0	8	2	2	1		1	8	3	2	1		0	1	1			1											0	1	1	4	1	4	1
1348	34	14.8333	81.4	173	27.2	3	2	2	0	100	0	0	1	0	5	1	2	1		1	8	3	2	1		0	1	4			6	4				0						0	6	1	14	1	14	1
1345	49	11.4667	56.4	166.6	20.32	3	3	3	1	90	0	0		0	5	2	2	1		1	5	3	2	1		0	1	1			0											0		0	14	1	14	1
1344	68	15.6333	73.2	170	25.33	1	2	3	1	90	0	1		0	5	1	2	1		1	5	3	2	1		0	1	4			10											0	10	1	15	1	15	1
1343	51	13.6667	61	167.8	21.66	2	3	3	1	90	0	0		0	2	2	2	1		1	3	3	2	1		0	1	4			18											1	18	1	21	1	21	1
1342	51	1.53333	66	168	23.38	3	2	2	2	80	0	1		0	8	1	2	1		1	3	3	2	1		0	4				0											0		0	1	1	17	1
1341	63	23.2667	64.4	157	26.13	1	2	2	0	100	0	0		0	5	1	2	1		1	2	4	2	1		0	1	1			1											0	1	1	24	1	25	1
1338	37	0	73.7	173	24.62	3	2	2	0	100	0	0		0	6	1	2	1		1	5	4	2	2		0	1	1			0											0		0	16	1	17	1
1337	45	18.9667	71.1	169.5	24.75	3	2	2	1	90	0	0		0	2	1	2	1		1	3	2	1	1		0	1	1			0											0		0	32	1	32	1
1336	54	4.4	51.4	154.5	21.53	1	2	3	1	90	0	0		0	3	1	2	1		1	5	3	2	2		0	1	4			1											0	1	1		0		0
1335	64	16.9667	79	175.5	25.65	3	2	2	0	100	0	0		0	8	1	2	1		1	8	4	2	9	1	0	1	4			6											0	6	1		0		0
1334	61	19.5	70.1	160	27.38	1	2	2	1	90	0	1		0	4	1	2	1		1	3	4	2	1	1	0	1	1			0											0		0		0		0
1332	42	6.1	59.1	167.1	21.17	3	2	2	1	90	0	0		0	5	1	2	1		1	5	3	2	1		0	1	1			1											0	1	1		0		0
1331	55	29.0667	69.2	170.2	23.89	3	2	2	1	90	0	0		0	8	1	2	1		1	5	4	2	1		0	1	1			2	4				8						0	10	1		0		0
1330	61	16.5667	60.5	165	22.22	2	2	2	1	90	0	0		0	9	1	2	1		1	2	3	2	1			1	1			2											0	2	1		0		0
1329	53	10.4667	46.8	150	20.8	1	2	3	2	80	0	0		0	6	1	2	1		1	4	2	1	1	1	0	1	1			8											0	8	1		0		0
1325	53	2.03333	57.7	166.6	20.79	1	2	3	1	90	0	0		0	4	1	2	1		1	5	4	2	1		0	4				1											0	1	1		0		0
1324	60	16.3333	51.6	144	24.88	1	3	3	1	90	0	0		0	1	1	2	1		1	3	3	2	3		0	1	1			2											0	2	1		0		0
1323	27	4.56667	58	163	21.83	1	3	3	1	90	0	0		0	9	1	2	1		1	4	3	2	3		0																0		0		0		0
1322	61	62.5333	76.4	169.8	26.5	2	3	3	1	90	0	0		0	9	1	2	1		1	5	4	2	1		0	1	1			0											0		0	66	1	66	1
1321	38	3				4	2	2	1	90	0	0		0	2	1	2	1		1	5	3	2	1		0	1	1			1											0	1	1		0		0
1320	71	24.2667	55.7	162	21.22	2	3	3	1	90	1	1		0	9	1	2	1		1	1	4	2	9		0																0		0		0		0
1319	46	3.96667	64	166	23.23	3	2	2	0	100	0	0		0	9	1	2	1		1	3	1	1	1		0	1	1			3											0	3	1		0		0
1315	60	0.5	68.5	167	24.56	3	2	2	0	100	0	0		0	9	1	3	1		1	2	2	1	9		0																0		0		0		0
1313	72	2.6	59	169	20.66	3	3	3	1	90	0	0		0	5	2	2	1		1	5	4	2	1		0																0		0		0		0
1312	57	9.7	70	171	23.94	3	2	2	0	100	0	0		0	9	1	2	1		1	5	2	1	1		0																0		0		0		0
1306	42	6.03333	45.1	161.9	17.21	2	2	2	0	100	0	0		0	5	2	2	1	3	1	5	4	2	1	1	0	2		3		4											0	4	1		0		0
1304	54	26.4333	68.1	166	24.71	2	2	2	0	100	0	1		0	6	1	2	1	3	1	6	4	2	1	1	0	2		1		4	2		3		7	3			1	12	0	23	1		0		0
1303	49	35.3333	57.5	165.2	21.07	1	3	3	1	90	0	0		0	5	2	2	1	3	1	5	4	2	1	1	0	2		1		4	3			1	16	1	1			9	1	29	1		0		0
1302	44	23.6667	51.6	165.9	18.75	1	3	3	1	90	0	0		0	3	1	2	1	3	1	5	4	2	1	1	0	2		1		3	3			1	4						0	7	1		0		0
1298	41	48.5667	89.1	175	29.09		3	3	0	100	0	1		0	4	2	2	1	3	1	5	4	2	1	0	0	2		1		47											0	47	1		0		0
1296	56	22.4	74	183	22.10	2	3	3	1	90	0	0		0	6	1	2	1	3	1	6	4	2	1	1	0	2		1		11	3			1	6						0	17	1		0		0
1293	53	17.4	61.1	167.5	21.78	1	2	2	0	100	0	0		0	6	1	2	1		1	5	3	2	1		1	2		1		16											0	16	1		0		0
1292	67	21.7333	50.4	153.5	21.39	1	2	2	1	90	0	1		0	8	1	2	1	3	1	8	3	2	1		0	2		3		20											0	20	1		0		0
1291	51	28.8	72.9	168.4	25.71	1	2	2	0	100	0	0		0	5	1	2	1	3	1	5	4	2	1	1	0	2		1		28											0	28	1		0		0
1290	70	15.8	59.7	162.8	22.53	2	3	3	1	90	1	1		0	2	2	2	2	3	1	5	3	2	1		0	2		1		15											0	15	1		0		0
1289	74	23.9	77.8	160	30.39	2	3	3	1	90	0	1		0	5	1	2	1	3	1	5	3	2	1		0	2		3		21											0	21	1		0		0
1288	37	8.83333	85.3	181.5	25.89	2	2	2	1	90	0	0		0	5	1	2	1	3	1	5	3	2	1		0	2		1		7	3			1	0						0	7	1		0		0
1287	48	22.2667	77	170	26.64	2	2	2	1	90	0	1		0	5	1	2	1	3	1	5	3	2	1		0	2		1		20											0	20	1		0		0
1285	61	21.2667	66.9	168.6	23.53	2	2	3	1	90	1	1		0	6	1	2	1		1	5	4	2	1	1	0	2		1		4	3			1	13						0	17	1		0		0
1282	61	19.7	70.6	163	26.57	2	2	2	0	100	0	0		0	5	1	2	1	3	1	5	4	2	1	1	0	2		3		18											0	18	1		0		0
1281	69	13.4	70	171.6	23.77	2	2	2	0	100	0	0		0	3	1	2	1	3	1	5	3	2	1		0	2		3		3											0	3	1		0		0
1279	67	30.3667	66.1	161.6	25.31	2	2	2	0	100	0	1		0	5	1	2	1	3	1	5	4	2	1	1	0	2		1		29											0	29	1		0		0
1267	56	2.56667	67.1	167.1	24.03	1	2	2	0	100	0	0		0	6	2	2	1		1	5	4	2	1	1	0																0		0	2	1	7	1
1260	52	12.7	59.4	159.5	23.35	1	2	2	1	90	0	0		0	6	1	2	1		1	5	4	2	5	1	0	3			2	4											0	4	1	13	1	11	1
1257	39	31.8333	93.5	180.4	28.73	1	3	3	2	80	0	0		0	9	1	2	1	2	1	1	3	2	1	0		2		1		29											0	29	1		0		0
1255	51	55.8	79.4	179.6	24.62	3	2	2	0	100	0	1		0	6	2	1	1		1	5	4	2	1		0	2		1		7	2		3		0						0	7	1	59	1	59	1
1254	53	61.5	62	162	23.62	3	2	2	1	90	0	0		0	9	1	2	1		1	2	3	2	1		0	1	4			0											0		0		0		0
1247	70	15.8333	55	153.5	23.34	1	3	3	0	100	0	0		0	6	2	1	1		1	6	3	2	1	0	0	2		3		12	3			1	1						0	13	1	16	1	16	1
1246	53	56.6	55.3	154	23.32	1	3	3	1	90	1	0		0	1	1	2	2		1	1	2	1	1	0	0	2		1		4											0	4	1		0		0
1242	73	23.7667	50	146	23.46	1	3	3	1	90	1	0		0	5	1	2	1	3	1	5	4	2	1	0	0	2		2		8	2		3		1						1	9	1	25	1	26	1
1240	83	23.3667	60.2	158.6	23.93	1	2	2	1	90	0	0		0	5	1	2	1		1	3	3	2	1	0	0	2		2		1											0	1	1		0		0
1231	63	8.2	50.4	162.7	19.04	2	3	3	2	80	0	0		0	6	2	1	1	3	1	5	4	2	1	1	0	2		1		2	3			1	0						0	2	1	8	1	8	1
1229	72	3.06667	41.1	147.1	18.99	1	2	2	0	100	0	0		0	5	1	2	1	9	1	5	4	2	1	1	0	2		3		0	3			2	1						0	1	1	3	1	4	1
1222	41	31.8667	65.1	167	23.34	2	3	3	1	90	0	1		0	6	2	2	1		1	6	3	2	1	0	0	2		7		6	2		1		9	3			1	4	1	19	1	35	1	35	1
1220	61	13.2333	53.7	168.8	18.85	2	2	2	0	100	0	1		0	5	2	2	1		1	5	3	2	1	0	0	2		1		4	3			1	0	2		2		1	1	5	1	14	1	16	1
1219	66	5.83333	81.4	166.1	29.50	2	2	2	1	90	1	1		0	2	1	2	1		1	5	4	2	1	0	0	2		2		5											0	5	1	6	1	8	1
1213	55	15.9	47.2	160.2	18.39	1	3	3	1	90	0	1		0	6	2	2	1		1	6	4	2	3	1	1	3			1	1	3			2	2	2		1		3	0	6	1	17	1	17	1
1212	63	2.1	71	174.6	23.29	1	2	3	1	90	0	0		0	5	2	2	1		1	8	4	2	1	1	1	3			2	0											0		0	2	1	3	1
1211	64	43.6333	79.6	180.5	24.43	1	2	2	0	100	1	0		0	5	1	2	1	3	1	5	3	2	1	0	0	2		1		21	3			1	13						0	34	1		0		0
1206	55	44.5667	60	157	24.34	3	2	2	1	90	0	0		0	6	1	2	1	3	1	5	4	2	1	1	0	2		1		43											0	43	1		0		0
1205	53	13.9333	74.2	171.4	25.26	2	3	3	1	90	0	1		0	5	2	1	1		1	5	3	2	2	0	0	3			1	2	2		1		1						0	3	1	14	1	17	1
1204	53	2.56667	59	171	20.18	3	3	3	2	80	0	0		0	8	2	2	1		1	5	4	2	1	1	0	3			2	0											0		0	2	1	2	1
1203	59	2.46667	60	162.7	22.67	2	2	2	1	90	0	0		0	6	1	2	1		1	5	3	2	1		0																0		0		0		0
1197	73	8.2	64.6	168.8	22.67	1	3	3	1	90	0	0		0	5	1	2	1		1	3	2	1	1	0	0	2		2		5											0	5	1	17	1	17	1
1196	53	26.7333	71.4	174.1	23.56	1	2	2	0	100	0	1		0	1	1	2	2	4	1	1	4	2	1	1	0	2		1		17	3			1	1	2		3		1	1	19	1	26	1	26	1
1192	68	4.36667	56.5	165	20.75	2	2	2	1	90	1	1		0	9	1	2	1		1	3	2	1	1		0																0		0		0		0
1190	63	44.8333	87.3	174	28.83	1	3	3	1	90	0	1		0	6	1	1	1		1	6	3	2	1	0	0	2		1		9	3			1	21	2		3		2	0	32	1	45	1	52	1
1186	69	8.7	80.2	174.8	26.25	1	3	3	1	90	0	1		0	6	1	2	1		1	6	4	2	1	1	0	2		1		0	3			1	1						0	1	1	8	1	5	1
1185	38	84.2667	79.7	165.1	29.24	2	2	2	1	90	0	1		0	8	1	1	1		1	8	3	2	1		0	2		1		12											0	12	1	84	1	84	1
1180	63	7.43333	63.1	174.5	20.72	1	3	3	1	90	0	1	0	0	2	1	2	1		1	5	4	2	1	0		3			2	5	2		1		0						0	5	1	7	1	9	1
1175	53	42.8	59.5	168.9	20.86	2	3	3	1	90	0	0		0	5	1	2	1	3	1	5	4	2	1	0	0	2		3		12	2		1		7	2		7		13	1	32	1	42	1	41	1
1174	56	11.6667	63.2	162.4	23.96	2	2	2	1	90	0	0		0	3	1	2	1		1	3	3	2	1	0	0	2		1		5	3			1	1						0	6	1	12	1	13	1
1173	50	32.9333	67.9	175.8	21.97	2	2	3	1	90	0	0		0	5	2	2	1		1	5	4	2	1	0	0	2		1		1	3			1	0	2		2		0	0	1	1	9	1	9	1
1165	69	4.13333	56.6	174.9	18.50	1	3	3	2	80	0	0		0	9	3	2	1		1	5	4	2	1	1	0	3			1	1											1	1	1	4	1	3	1
1162	53	9.9	45	157	18.26	1	3	3	2	80	0	0		0	8	2	2	1		1	8	4	2	1	1	0	2		1		6											0	6	1	10	1	10	1
1161	50	4.53333	54	156	22.19	1	3	3	2	80	0	0		0	6	2	2	1		1	6	4	2	1	0	0	2		1		1	3			1	1	2		2		11	0	13	1	6	1	7	1
1157	47	2.3	72.1	182	21.77	2	3	3	0	100	0	0		0	5	2	2	1	3	1	8	4	2	1	1	0	2		1		0											1		0	2	1	2	1
1150	36	15.2333	57	169	19.96	3	3	3	1	90	0	0		0	9	2	2	1		1	5	4	2	1	0	0	2		1		5	3			1	3						0	8	1	15	1	15	1
1147	68	2.16667	58	170	20.07	3	2	2	0	100	0	0		0	5	1	2	1		1	5	4	2	1		0	1	1			1											0	1	1		0		0
1144	46	47.8333	61.3	166	22.25	2	3	3	1	90	0	1		0	7	2	1	1		1	6	4	2	1		0	2		3		10	2		2		6	4				2	1	18	1	48	1	48	1
1143	37	11.7333	61	166	22.14	2	2	3	0	100	0	0		0	6	2	1	1		1	5	3	2	2	0	1	2		1		2	3			1	1						0	3	1	14	1	14	1
1141	65	11.2333	68.5	159.5	26.93	2	2	2	2	80	1	1	1	0	2	2	1	1		1	2	3	2	1	0	0	2		2		1	3			1	5						0	6	1	13	1	14	1
1136	56	59.3667	57.9	161.5	22.20	2	2	2	0	100	0	0		0	6	1	2	1	1	1	5	2	1	1	0	0	2		1		42	2		3		8	3			1	0	0	50	1	59	1	60	1
1134	33	37.3	66.9	173	22.35	3	3	3	1	90	0	0		0	2	1	2	1	3	1	5	4	2	1	1	0	2		1		17	3			1	4	2		3		5	1	26	1	38	1	38	1
1128	43	16.3333	57.3	163.7	21.38	1	3	3	1	90	0	0		0	5	2	2	1		1	5	4	2	2	1	0	2		1		5											0	5	1	18	1	19	1
1126	68	56.0333	74.2	166	26.93	1	2	2	0	100	1	1		0	2	1	2	1		1	5	3	2	1	0	0	2		2		18	3			1	17	2		3		10	0	45	1	59	1	60	1
1124	46	65.0333	80.2	171	27.43	3	2	2	0	100	0	0		0	3	1	2	1		1	3	4	2	1		0	2		1		16	4				4	3			1	9	1	29	1	65	1	65	1
1112	44	9.66667	55.6	161.5	21.32	1	2	3	1	90	0	0		0	7	1	2	1	3	1	5	3	2	1	0	0	2		1		1	3			1	8	2		2		0	1	9	1	10	1	10	1
1109	55	20.0667	58.5	164.7	21.57	1	2	2	0	100	0	0		0	6	1	2	1	1	1	5	4	2	1	0	0	2		1		11	3			1	2	2		2		1	1	14	1	21	1	22	1
1105	50	17.9667	80.7	167.2	28.87	2	2	3	1	90	0	0		0	9	2	2	1	3	1	4	4	2	1	1	0	2		1		1											0	1	1	49	1	49	1
1102	60	35	54.1	158.2	21.62	2	3	3	1	90	0	0		0	2	1	2	1	3	1	2	4	2	1	0	0	2		1		26	2		3		2	3			1	0	0	28	1	35	1	37	1
1100	50	2.46667	52.8	157.2	21.37	1	3	3	0	100	0	0		0	6	3	2	1		1	6	4	2	1		0	2		2		0											1		0	4	1	4	1
11	52	9.86667	58.2	164	21.64	2	2	2	0	100	0	0		0	6	1	2	1		1	6	4	2	1		0	2		1		10	2		4		4						0	14	1	9	1	22	1
1099	53	15.2	49.1	155.3	20.36	1	2	2	2	80	0	0		0	3	1	2	1	3	1	5	3	2	1	1	0	2		1		13	3			1	1	2		2		0	1	14	1	15	1	23	1
1094	29	18.8333	69.6	165	25.56	1	3	3	1	90	0	0		0	6	2	1	1		1	6	3	2	1	0	0	2		1		0	3			1	3						0	3	1	28	1	33	1
1092	46	21.7333	52	156.6	21.20	1	3	3	1	90	0	0		0	5	1	2	1		1	5	3	2	1		0	2		1		2	2		2		0						1	2	1		0		0
1090	57	28.7	54	158	21.63	1	2	2	2	80	1	1		0	6	1	2	1		1	6	4	2	1	0	0	2		1		10	3			1	8						0	18	1	28	1	31	1
1085	62	103.833	83.1	161.5	31.86	1	2	2	1	90	1	0		0	3	1	2	1	3	1	5	3	2	1		0	2		2		62	3			1	37						0	99	1		0		0
1084	64	79.1667	58.1	146.7	27.00	1	3	3	1	90	1	1		0	6	1	2	1		1	5	4	2	1		0	2		2		46	2		3		15	3			1	1	1	62	1	55	1	55	1
1081	44	91.2667	74.7			3	2	2	1	90	0	0		0	3	1	2	2		1	1	3	2	1	0	1	2		1		3											0	3	1		0		0
1077	56	12.8667	67	161	25.85	2	3	3	1	90	0	0		0	6	1	2	1	3	1	5	3	2	1		0	2		1		9	3			1	1	2		2		1	1	11	1	13	1	13	1
1069	53	101.967	73.1	171	25.00	2	2	2	1	90	0	0		0	3	1	2	1	3	1	5	3	2	1		0	2		2		90											0	90	1		0		0
1067	66	22.7333	74	169	25.91	2	2	2	0	100	1	1		0	1	1	2	2		1	1	3	2	1		0	2		2		4	1	1			1						0	5	1	26	1	26	1
1062	58	3.13333	93.9	172.2	31.67	1	2	2	1	90	0	1		1	5	2	2	1		1	5	3	2	1		0	2		1		1											1	1	1	4	1	5	1
106	48	75.3333	87.8	170.2	30.31	2	2	2	1	90	0	1		0	4	1	2	1		1	5	3	2	1		0	2		1		17											0	17	1		0		0
1058	62	14.8	66.6	163.7	24.85	2	2	2	1	90	0	0		0	3	1	2	1	1	1	3	4	2	1		0	2		2		5	3			1	3	2		1		0	0	8	1	14	1	15	1
1050	36	8.23333	63.8	152.9	27.29	1	2	3	1	90	0	0		0	3	1	2	1	3	1	5	4	2	1		0	2		1		2											0	2	1	9	1	9	1
1046	52	28.8667	62.4	169.1	21.82	3	3	3	1	90	0	0		0	5	1	2	1		1	5	2	1	1		0	2		1		12	3			1	3						1	15	1	31	1	32	1
1045	60	3.4	44.8	153.2	19.09	2	3	3	1	90	0	0		0	5	2	2	1	3	1	5	4	2	1		0	2		2		0	2		1		0						0		0	4	1	4	1
1044	52	34.8	73.9	166.2	26.75	3	3	3	0	100	0	1		0	5	2	2	1		1	5	3	2	1	1	0	2		1		7	3			1	19	2		2		1	1	27	1	34	1	35	1
1041	60	57.0333	66.7	167.1	23.89	3	3	3	2	80	0	0		0	6	1	2	1	3	1	3	4	2	1	1		2		1		23	3			1	23	2		3		0	1	46	1	57	1	57	1
1039	52	40.5667	56.1	168.1	19.85	1	2	2	1	90	0	0		0	6	1	2	1		1	6	3	2	1		0	2		1		22	3			1	5						0	27	1	49	1	50	1
1037	50	84.9667	82.3	172.8	27.56	3	2	2	1	90	0	0		0	5	2	2	1	3	1	3	3	2	1		0	2		1		37	3			1	12	1	1			5	0	54	1		0		0
1036	63	22.3333	47.7	158.3	19.04	3	3	3	1	90	0	0		0	2	1	2	1		1	5	4	2	1		0	2		1		7	3			2	1						0	8	1	23	1	24	1
1035	48	32.2667	50.4	167.4	17.99	3	3	3	1	90	0	0		0	2	1	2	1	3	1	5	3	2	1		0	2		2		21	3			1	2						0	23	1	32	1	32	1
1034	63	106.467	56	157	22.72	1	2	2	1	90	0	0		0	3	1	2	1	3	1	5	3	2	1		0	2		2		3											1	3	1		0		0
1030	56	17.7667	64	168.2	22.62	3	2	2	0	100	0	0		0	5	1	2	1		1	5	3	2	1		0	2		1		5											1	5	1	20	1	20	1
1028	35	76.3667	77.4	170.4	26.66	3	3	3	1	90	0	1		0	5	1	2	1		1	5	3	2	1		0	2		1		23	3			1	4	1	1			37	1	64	1	76	1	76	1
1027	61	19.0667	46.9	153.3	19.96	1	3	3	1	90	0	1		0	2	1	2	1		1	5	4	2	1	1	0	2		1		11	2		2		3						0	14	1	19	1	20	1
1026	55	127.033	71.4	174	23.58	2	2	2	0	100	1	0		0	2	1	2	1	3	1	2	3	2	1		0	2		2		15	3			1	25	2		3		9	1	49	1	107	1	107	1
1025	62	7.66667	66.5	154.5	27.86	1	2	2	1	90	1	1		1	2	2	1	1	1	1	5	4	2	1	1	0	2		2		2											1	2	1	9	1	9	1
1024	60	30.4	35.7	142.9	17.48	1	2	2	0	100	0	0		0	5	1	2	1		1	5	3	2	1		0	2		2		11	1	4			5	2		1		0	1	16	1	3	1	31	1
102	43	76.8	70	174.5	22.99	2	3	3	0	100	0	0		0	3	2	2	1		1	5	3	2	1	1	0	2		3		75											0	75	1		0		0
1018	44	71.6333	52	160	20.31	3	2	3	2	80	0	0		0	6	1	2	1	1	1	1	2	1	1		0	2		1		14	1	1			0						0	14	1	75	1	76	1
1017	39	5.5	56.4	175.5	18.31	2	2	3	1	90	0	0		0	3	2	2	1	2	1	5	4	2	1	1	0	2		1		1											0	1	1	5	1	6	1
1016	68	27.0667	69.7	151.8	30.25	1	2	2	0	100	1	0		0	2	2	2	1		1	2	2	1	1		0	2		1		12	3			2	1						0	13	1	27	1	28	1
1015	53	41.9333	5.6	166.2	2.03	1	2	2	0	100	0	0		0	4	2	1	1		1	5	3	2	1		0	2		1		16	3			1	5						0	21	1	41	1	43	1
1013	67	105.233	60.1	168	21.29	1	3	3	1	90	1	1		0	3	2	2	1		1	4	3	2	1		0	2		1		26											0	26	1		0		0
1008	55	64.6667	83.8	169.7	29.10	1	2	2	0	100	0	0		0	5	1	2	1		1	3	3	2	1		0	2		1		51	3			1	3	1	1			1	0	55	1	65	1	65	1
1006	62	5.46667	71.1	175.7	23.03	3	3	3	1	90	0	0		0	1	1	2	1	1	1	1	3	2	1		0	2		2		0											0		0	6	1	6	1
1005	63	11.4333	57.9	157.3	23.40	1	2	2	1	90	0	1		0	9	1	2	1		1	2	2	1	1		0	2		1		0											1		0	17	1	14	1
1002	66	5.86667	59.8	154.6	25.02	2	3	3	1	90	0	0		0	3	1	2	1		1	5	3	2	1		0	2		1		2	1	1			0						0	2	1	8	1	8	1
1001	39	10.0667	105	172	35.49	3	3	3	1	90	0	0		0	4	1	2	1		1	1	3	2	1		0	2		1		0											1		0	10	1	8	1
261	10	52.9333	43.7	156	17.96	1	2	2	6		0	0		0	9	2	1	1		1	1	3	2	1		0	1	1			0											0		0	55	1	17	1
247	67	16.7667	75.1	164	27.92	2	3	3	1	90	0	0		0	2	1	2	1	3	1	5	2	1	1		0	1	1			9											0	9	1	25	1	25	1
245	41	4	61.9	173	20.68	2	3	3	1	90	0	0		0	2	3	2	1	3	1	2	3	2	1		0	1	4			1											1	1	1	9	1	10	1
241	46	15.9	74.8	176	24.15	1	3	3	1	90	0	0		0	3	2	1			1	6	3	2	2		0	1	1			5											0	5	1	40	1	40	1
240	32	6.46667	61.8	153.5	26.23	1	2	3	1	90	0	0		0	3	2	1	1	3	1	4	3	2	2		0	1	4			4											1	4	1	11	1	7	1
235	70	3.9	63.5	168	22.50	1	2	2	2	80	0	0		0	4	3	2	1		1	4	3	2	1		0	1	4			0											1		0	8	1	8	1
230	64	7.3	73.9	165.5	26.98	1	2	2	1	90	0	1		0	5	3	2	1		1	5	4	2	1		0	1	1			124											1	124	1	7	1	7	1
229	72	29.7	77.4	167.5	27.59	1	2	2	0	100	0	1		0	2	1	2	1		1	5	3	2	1		0	1	1			2											0	2	1	31	1	31	1
211	51	126.733	68.2	174	22.53	2	1	2	0	100	0	0		0	2	3	1	1	3	1	3	3	2	1		0	1	4			1	2		1		7						0	8	1	126	1	126	1
189	63	72.2667	71.4	172	24.13	2	2	2	1	90	0	0		0	3	1	1	1	3	1	3	3	2	1		0	1	4			7											0	7	1		0		0
183	51	105.4	52.4	152	22.68	1	9	9	0	100	0	0		0	4	3	2	1		1	5	2	1	1		0	1	4			6	2		1		16						0	22	1		0		0
174	60	38.1				4	2	2	0	100	0	0		0	5	3	2			1	5	3	3	1		0	1	4			0											0		0	63	1	63	1
173	43	5.83333	59.9	170	20.73	2	3	3	0	100	0	0		0	4	2	2	1	3	1	3	4	2	1		0	1	4			1											1	1	1	6	1	6	1
165	66	143.433	77	174	25.43	2	3	3	1	90	0	0		0	3	3	2	1	3	1	5	2	1	1		0	1	1			3											0	3	1		0		0
161	65	4.93333	61	162	23.24	2	3	3	1	90	0	0		0	8	1	2	1	3	1	8	4	2	1		0	1	4			3											0	3	1	6	1	7	1
160	63	2.06667	68.3	164.4	25.27	3	2	3	1	90	0	0		0	2	1	2	1	3	1	2	3	2	1		0	1	1			0											1		0	4	1	5	1
159	37	18.5	75	175	24.49	2	2	2	1	90	0	0		0	3	3	2	1	3	1	6	3	2	1	1	0	1	4			6											1	6	1	20	1	22	1
158	53	4.83333	77.5	173.5	25.75	2	3	3	1	90	0	0		0	2	1	2	1	3	1	6	4	2	1		0	1	4			4											0	4	1	10	1	10	1
153	62	14.9	68	167	24.38	2	3	3	1	90	0	0		0	3	1	2	1	3	1	6	3	2	1		0	1	4			6											0	6	1	22	1	22	1
151	62	84.1667	58	168	20.55	1	2	2	0	100	0	1		0	2	3	2	1	3	1	2	4	2	1		0	1	4			8											0	8	1	163	1	164	1
143	61	18.6333	76	169	26.61	2	2	2	0	100	1	0		0	5	1	2	1	3	1	6	2	1	1		0	1	1			4											0	4	1	19	1	20	1
136	69	64.8333	82.7	170	28.62	2	1	1	0	100	0	1		0	9	3	2			1	1	3	2	1		0	1	1			3											1	3	1	64	1	40	1
135	67	8.03333	74.3	166	26.96	2	3	3	1	90	1	1		0	9	3	2	1	3	1	6	3	2	1		0	1	4			1											1	1	1	10	1	10	1
129	48	62.1667	72.6	172.5	24.40	3	3	3	1	90	0	0	1	0	9	3	2	1		1	5	3	2	1	0	0	1	4			6											0	6	1		0		0
124	58	16.1	51.4	162	19.59	3	2	2	1	90	0	0		0	9	1	2	1	3	1	6	3	2	1		0	1	1			12											0	12	1	16	1	17	1
96	33	4.36667	62.6	178.6	19.63	2	2	3	1	90	0	0		0	6	2	1	1	3	1	5	3	2	2		0	2		1		0											0		0	6	1	6	1
53	50	100.533	66.1	166	23.99	2	2	2	1	90	1	0		0	2	2	2			1	8	3	2	1		0	1	4			6	2		4		5	2		3		47	1	58	1	102	1	102	1
51	64	4.36667	52	149	23.42	1	2	2	0	100	0	1		0	2	3	4	1	1	1	6	3	2	1		0	1	1			2	2		2		0						0	2	1	6	1	7	1
38	62	37.4667	65.6	166.3	23.72	2	2	2	0	100	0	1		0	2	3	2	1		1	5	3	2	1		0	1	4			6	2		2		22	2		1		6	1	34	1	53	1	54	1
32	46	28.0333	58.6	156.5	23.93	1	2	2	0	100	0	0		0	6	3	2	1	3	1	6	4	2	1		0	1	4			4	2		1		6	2		2		5	0	15	1	29	1	25	1
17	55	162.533	68.1	166	24.71	1	2	2	1	90	0	1		0	1	1	2	1	3	1	2	3	2	1	0	0	1	4			10	2		1		18	3			1	22	0	50	1		0		0
8	66	28.0333	57.4	147.5	26.38	1	3	3	1	90	1	0		0	5	3	4	1		1	5	3	2	1		0	1	1			5	2		2		0						0	5	1	28	1	28	1
7	65	9	65.3	167	23.41	2	3	3	1	90	0	0		0	2	1	2	1		1	8	3	2	1		0	1	1			2	2		1		4						0	6	1	9	1	9	1
